# Supplementary material for: Longitudinal association between positive affect and blood lipids in patients following acute myocardial infarction
Source: PLoS One. 2023 Nov 2;18(11):e0287166. doi: 10.1371/journal.pone.0287166 (PMC10621864; doi:10.1371/journal.pone.0287166)
Supplement: S1 Table — (XLSX) [file pone.0287166.s001.xlsx]

## Sheet: Tabelle1
id	Time	MI_spec	gender	age
1	5	0	0	52
1	4	0	0	52
1	3	0	0	52
2	5	0	0	37
2	4	0	0	37
2	3	0	0	37
3	5	0	1	56
3	4	0	1	56
3	3	0	1	56
4	5	0	0	47
4	4	0	0	47
4	3	0	0	47
5	5	1	0	54
5	4	1	0	54
5	3	1	0	54
6	5	0	1	60
6	4	0	1	60
6	3	0	1	60
7	5	1	0	54
7	4	1	0	54
7	3	1	0	54
8	5	1	0	50
8	4	1	0	50
8	3	1	0	50
9	5	1	0	65
9	4	1	0	65
9	3	1	0	65
10	5	0	0	65
10	4	0	0	65
10	3	0	0	65
11	5	0	0	60
11	4	0	0	60
11	3	0	0	60
12	5	1	0	49
12	4	1	0	49
12	3	1	0	49
13	5	1	0	65
13	4	1	0	65
13	3	1	0	65
14	5	0	0	62
14	4	0	0	62
14	3	0	0	62
15	5	1	0	60
15	4	1	0	60
15	3	1	0	60
16	5	0	1	62
16	4	0	1	62
16	3	0	1	62
17	5	1	0	63
17	4	1	0	63
17	3	1	0	63
18	5	1	0	80
18	4	1	0	80
18	3	1	0	80
19	5	1	0	63
19	4	1	0	63
19	3	1	0	63
20	5	1	0	78
20	4	1	0	78
20	3	1	0	78
21	5	0	0	62
21	4	0	0	62
21	3	0	0	62
22	5	0	0	55
22	4	0	0	55
22	3	0	0	55
23	5	0	0	73
23	4	0	0	73
23	3	0	0	73
24	5	1	1	61
24	4	1	1	61
24	3	1	1	61
25	5	0	1	64
25	4	0	1	64
25	3	0	1	64
26	5	1	0	75
26	4	1	0	75
26	3	1	0	75
27	5	0	0	56
27	4	0	0	56
27	3	0	0	56
28	5	0	0	63
28	4	0	0	63
28	3	0	0	63
29	5	0	0	45
29	4	0	0	45
29	3	0	0	45
30	5	1	0	66
30	4	1	0	66
30	3	1	0	66
31	5	0	0	49
31	4	0	0	49
31	3	0	0	49
32	5	0	0	53
32	4	0	0	53
32	3	0	0	53
33	5	0	0	78
33	4	0	0	78
33	3	0	0	78
34	5	0	1	57
34	4	0	1	57
34	3	0	1	57
35	5	0	0	44
35	4	0	0	44
35	3	0	0	44
36	5	1	0	57
36	4	1	0	57
36	3	1	0	57
37	5	1	1	78
37	4	1	1	78
37	3	1	1	78
38	5	0	0	47
38	4	0	0	47
38	3	0	0	47
39	5	0	1	63
39	4	0	1	63
39	3	0	1	63
40	5	0	0	70
40	4	0	0	70
40	3	0	0	70
41	5	1	0	51
41	4	1	0	51
41	3	1	0	51
42	5	0	1	60
42	4	0	1	60
42	3	0	1	60
43	5	0	0	68
43	4	0	0	68
43	3	0	0	68
44	5	1	0	64
44	4	1	0	64
44	3	1	0	64
45	5	0	0	64
45	4	0	0	64
45	3	0	0	64
46	5	1	0	73
46	4	1	0	73
46	3	1	0	73
47	5	0	1	51
47	4	0	1	51
47	3	0	1	51
48	5	1	0	44
48	4	1	0	44
48	3	1	0	44
49	5	0	0	67
49	4	0	0	67
49	3	0	0	67
50	5	0	0	43
50	4	0	0	43
50	3	0	0	43
51	5	0	0	60
51	4	0	0	60
51	3	0	0	60
52	5	1	0	65
52	4	1	0	65
52	3	1	0	65
53	5	0	0	69
53	4	0	0	69
53	3	0	0	69
54	5	0	0	48
54	4	0	0	48
54	3	0	0	48
55	5	0	0	56
55	4	0	0	56
55	3	0	0	56
56	5	0	1	67
56	4	0	1	67
56	3	0	1	67
57	5	0	1	51
57	4	0	1	51
57	3	0	1	51
58	5	0	0	68
58	4	0	0	68
58	3	0	0	68
59	5	1	0	51
59	4	1	0	51
59	3	1	0	51
60	5	0	0	68
60	4	0	0	68
60	3	0	0	68
61	5	0	0	75
61	4	0	0	75
61	3	0	0	75
62	5	1	0	51
62	4	1	0	51
62	3	1	0	51
63	5	0	0	41
63	4	0	0	41
63	3	0	0	41
64	5	1	0	41
64	4	1	0	41
64	3	1	0	41
65	5	0	0	66
65	4	0	0	66
65	3	0	0	66
66	5	0	0	66
66	4	0	0	66
66	3	0	0	66
67	5	0	0	47
67	4	0	0	47
67	3	0	0	47
68	5	0	0	62
68	4	0	0	62
68	3	0	0	62
69	5	1	0	70
69	4	1	0	70
69	3	1	0	70
70	5	0	0	68
70	4	0	0	68
70	3	0	0	68
71	5	0	0	60
71	4	0	0	60
71	3	0	0	60
72	5	1	0	75
72	4	1	0	75
72	3	1	0	75
73	5	1	0	77
73	4	1	0	77
73	3	1	0	77
74	5	0	1	74
74	4	0	1	74
74	3	0	1	74
75	5	1	0	78
75	4	1	0	78
75	3	1	0	78
76	5	0	0	88
76	4	0	0	88
76	3	0	0	88
77	5	0	0	52
77	4	0	0	52
77	3	0	0	52
78	5	0	1	59
78	4	0	1	59
78	3	0	1	59
79	5	0	0	78
79	4	0	0	78
79	3	0	0	78
80	5	0	1	52
80	4	0	1	52
80	3	0	1	52
81	5	0	1	67
81	4	0	1	67
81	3	0	1	67
82	5	0	0	74
82	4	0	0	74
82	3	0	0	74
83	5	1	0	64
83	4	1	0	64
83	3	1	0	64
84	5	1	1	77
84	4	1	1	77
84	3	1	1	77
85	5	0	0	44
85	4	0	0	44
85	3	0	0	44
86	5	1	0	49
86	4	1	0	49
86	3	1	0	49
87	5	0	0	64
87	4	0	0	64
87	3	0	0	64
88	5	0	0	60
88	4	0	0	60
88	3	0	0	60
89	5	0	0	50
89	4	0	0	50
89	3	0	0	50
90	5	1	1	47
90	4	1	1	47
90	3	1	1	47
91	5	0	0	73
91	4	0	0	73
91	3	0	0	73
92	5	0	1	50
92	4	0	1	50
92	3	0	1	50
93	5	0	0	46
93	4	0	0	46
93	3	0	0	46
94	5	0	0	52
94	4	0	0	52
94	3	0	0	52
95	5	0	0	55
95	4	0	0	55
95	3	0	0	55
96	5	0	1	57
96	4	0	1	57
96	3	0	1	57
97	5	0	0	59
97	4	0	0	59
97	3	0	0	59
98	5	0	0	59
98	4	0	0	59
98	3	0	0	59
99	5	0	0	60
99	4	0	0	60
99	3	0	0	60
100	5	0	0	57
100	4	0	0	57
100	3	0	0	57
101	5	0	0	57
101	4	0	0	57
101	3	0	0	57
102	5	0	0	60
102	4	0	0	60
102	3	0	0	60
103	5	1	1	79
103	4	1	1	79
103	3	1	1	79
104	5	1	1	75
104	4	1	1	75
104	3	1	1	75
105	5	0	0	53
105	4	0	0	53
105	3	0	0	53
106	5	0	0	59
106	4	0	0	59
106	3	0	0	59
107	5	0	1	68
107	4	0	1	68
107	3	0	1	68
108	5	0	0	38
108	4	0	0	38
108	3	0	0	38
109	5	0	0	47
109	4	0	0	47
109	3	0	0	47
110	5	0	0	70
110	4	0	0	70
110	3	0	0	70
111	5	0	0	45
111	4	0	0	45
111	3	0	0	45
112	5	0	0	54
112	4	0	0	54
112	3	0	0	54
113	5	0	0	64
113	4	0	0	64
113	3	0	0	64
114	5	1	0	57
114	4	1	0	57
114	3	1	0	57
115	5	1	0	51
115	4	1	0	51
115	3	1	0	51
116	5	0	0	54
116	4	0	0	54
116	3	0	0	54
117	5	1	0	62
117	4	1	0	62
117	3	1	0	62
118	5	1	1	81
118	4	1	1	81
118	3	1	1	81
119	5	0	0	64
119	4	0	0	64
119	3	0	0	64
120	5	#NULL!	0	59
120	4	#NULL!	0	59
120	3	#NULL!	0	59
121	5	1	0	52
121	4	1	0	52
121	3	1	0	52
122	5	0	0	62
122	4	0	0	62
122	3	0	0	62
123	5	0	0	58
123	4	0	0	58
123	3	0	0	58
124	5	0	0	54
124	4	0	0	54
124	3	0	0	54
125	5	0	0	57
125	4	0	0	57
125	3	0	0	57
126	5	0	0	77
126	4	0	0	77
126	3	0	0	77
127	5	0	0	73
127	4	0	0	73
127	3	0	0	73
128	5	0	0	65
128	4	0	0	65
128	3	0	0	65
129	5	0	0	58
129	4	0	0	58
129	3	0	0	58
130	5	0	0	55
130	4	0	0	55
130	3	0	0	55
131	5	0	0	59
131	4	0	0	59
131	3	0	0	59
132	5	0	0	62
132	4	0	0	62
132	3	0	0	62
133	5	1	1	47
133	4	1	1	47
133	3	1	1	47
134	5	1	1	50
134	4	1	1	50
134	3	1	1	50
135	5	1	0	61
135	4	1	0	61
135	3	1	0	61
136	5	0	0	55
136	4	0	0	55
136	3	0	0	55
137	5	0	0	49
137	4	0	0	49
137	3	0	0	49
138	5	0	0	51
138	4	0	0	51
138	3	0	0	51
139	5	0	0	57
139	4	0	0	57
139	3	0	0	57
140	5	0	0	78
140	4	0	0	78
140	3	0	0	78
141	5	1	0	84
141	4	1	0	84
141	3	1	0	84
142	5	0	0	59
142	4	0	0	59
142	3	0	0	59
143	5	0	0	39
143	4	0	0	39
143	3	0	0	39
144	5	0	0	45
144	4	0	0	45
144	3	0	0	45
145	5	0	0	54
145	4	0	0	54
145	3	0	0	54
146	5	1	0	58
146	4	1	0	58
146	3	1	0	58
147	5	0	0	84
147	4	0	0	84
147	3	0	0	84
148	5	0	0	59
148	4	0	0	59
148	3	0	0	59
149	5	0	0	68
149	4	0	0	68
149	3	0	0	68
150	5	0	0	51
150	4	0	0	51
150	3	0	0	51
151	5	0	0	76
151	4	0	0	76
151	3	0	0	76
152	5	1	0	50
152	4	1	0	50
152	3	1	0	50
153	5	1	1	77
153	4	1	1	77
153	3	1	1	77
154	5	0	0	59
154	4	0	0	59
154	3	0	0	59
155	5	0	0	57
155	4	0	0	57
155	3	0	0	57
156	5	0	1	73
156	4	0	1	73
156	3	0	1	73
157	5	0	0	77
157	4	0	0	77
157	3	0	0	77
158	5	0	0	63
158	4	0	0	63
158	3	0	0	63
159	5	1	0	50
159	4	1	0	50
159	3	1	0	50
160	5	0	0	33
160	4	0	0	33
160	3	0	0	33
161	5	0	0	57
161	4	0	0	57
161	3	0	0	57
162	5	0	0	57
162	4	0	0	57
162	3	0	0	57
163	5	0	0	53
163	4	0	0	53
163	3	0	0	53
164	5	#NULL!	0	54
164	4	#NULL!	0	54
164	3	#NULL!	0	54
165	5	1	0	46
165	4	1	0	46
165	3	1	0	46
166	5	1	0	64
166	4	1	0	64
166	3	1	0	64
167	5	0	1	78
167	4	0	1	78
167	3	0	1	78
168	5	0	0	43
168	4	0	0	43
168	3	0	0	43
169	5	0	1	48
169	4	0	1	48
169	3	0	1	48
170	5	0	0	43
170	4	0	0	43
170	3	0	0	43
171	5	1	0	56
171	4	1	0	56
171	3	1	0	56
172	5	0	0	69
172	4	0	0	69
172	3	0	0	69
173	5	0	0	18
173	4	0	0	18
173	3	0	0	18
174	5	0	0	65
174	4	0	0	65
174	3	0	0	65
175	5	0	0	67
175	4	0	0	67
175	3	0	0	67
176	5	1	0	58
176	4	1	0	58
176	3	1	0	58
177	5	0	0	55
177	4	0	0	55
177	3	0	0	55
178	5	0	0	53
178	4	0	0	53
178	3	0	0	53
179	5	0	0	67
179	4	0	0	67
179	3	0	0	67
180	5	0	0	62
180	4	0	0	62
180	3	0	0	62
181	5	0	1	43
181	4	0	1	43
181	3	0	1	43
182	5	1	0	82
182	4	1	0	82
182	3	1	0	82
183	5	1	1	78
183	4	1	1	78
183	3	1	1	78
184	5	0	0	54
184	4	0	0	54
184	3	0	0	54
185	5	1	0	69
185	4	1	0	69
185	3	1	0	69
186	5	0	1	75
186	4	0	1	75
186	3	0	1	75
187	5	0	0	58
187	4	0	0	58
187	3	0	0	58
188	5	0	0	68
188	4	0	0	68
188	3	0	0	68
189	5	0	0	60
189	4	0	0	60
189	3	0	0	60
190	5	0	0	60
190	4	0	0	60
190	3	0	0	60
