# Supplementary material for: Longitudinal association between positive affect and blood lipids in patients following acute myocardial infarction
Source: PLoS One. 2023 Nov 2;18(11):e0287166. doi: 10.1371/journal.pone.0287166 (PMC10621864; doi:10.1371/journal.pone.0287166)
Supplement: S2 Table — (XLSX) [file pone.0287166.s002.xlsx]

## Sheet: LMM_restructered_PA_Lipids
id	pain	fear	helpnessness	Charlson	Charlson_cat	hypercholest	prev_MI	depression	smoking_cat3	Alcohol	former_smoke	adm_Grace_Score	adm_Grace_Score_Probability_Death_Percentage	no_vessels	Ivf_ventricu	Sports	BMI	CRP	GM_neg	GM_pos	Cholesterin	LDL	HDL	TGL	Cortisol	Aspirin	Oral_anticoag	OA_specify	Statin	Glucocort	Antidepr	Antidepr_specify
1	8	2	7	1	1				1	0	1	98	4	2	40	2	28.2	2.31	7	21	6.23	4.41	1.33	1.55	#NULL!	1	0		1	0	0
1	8	2	7	1	1				1	0	1	98	4	2	40	2	25.1	14.25	8	22	2.24	0.84	1.03	0.86	270	1	0		1	0	0
1	8	2	7	1	1				1		1	98	4	2	40			#NULL!	#NULL!	#NULL!	#NULL!	#NULL!	#NULL!	#NULL!	#NULL!	#NULL!	#NULL!		#NULL!	#NULL!	#NULL!
2	10	8	0	1	1	0	0	0	2	1	0	67	1	1	50	0	25	19.69	19	22	3.62	2.35	0.86	0.95	701	1	0		1	0	0
2	10	8	0	1	1	0	0	0	2	1	0	67	1	1	50	2	23.3	0.38	16	24	3.32	2.01	0.73	1.63	323	1	0		1	0	0
2	10	8	0	1	1	0	0	0	2	1	0	67	1	1	50	1	22.6	0.19	2	3	2.59	1.58	0.91	0.68	425	1	0		1	0	0
3	8	4	6	2	2	0	0	0	0	0	0	102	4	1	65	1	15.9	#NULL!	25	8	#NULL!	#NULL!	#NULL!	#NULL!	#NULL!	1	0		1	0	0
3	8	4	6	2	2	0	0	0	0	0	0	102	4	1	65	2	15.4	0.17	10	26	3.84	1.41	2.38	0.62	293	0	0		1	0	0
3	8	4	6	2	2	0	0	0	0	0	0	102	4	1	65	1	15.2	0.21	9	28	4.07	1.63	2.49	0.61	272	0	0		1	0	0
4	7	5	8	1	1	0	0	1	2	0	0	97	4	2	45	0	22.5	7.9	25	12	3.19	1.92	0.55	1.78	517	1	0		1	0	0
4	7	5	8	1	1	0	0	1	2	0	0	97	4	2	45	2	23.5	0.91	5	34	2.79	1.42	0.87	1.33	348	1	0		1	0	0
4	7	5	8	1	1	0	0	1	2		0	97	4	2	45			#NULL!	#NULL!	#NULL!	#NULL!	#NULL!	#NULL!	#NULL!	#NULL!	#NULL!	#NULL!		#NULL!	#NULL!	#NULL!
5	8	3	7	1	1	1	0	0	2	0	0	71	2	2	65	2	24.8	1.43	3	16	7.09	5.37	1.19	2.11	570	1	0		1	0	0
5	8	3	7	1	1	1	0	0	2	0	0	71	2	2	65	1	23.6	0.37	12	25	4.37	2.6	1.57	1	380	1	0		1	0	0
5	8	3	7	1	1	1	0	0	2	0	0	71	2	2	65	1	24.2	0.31	1	29	4.59	2.94	1.67	1.62	382	1	0		1	0	0
6	8	7	5	3	3	0	0	0	2	1	0	110	6	2	65	0	34.56	5.28	19	17	5.44	3.65	1.01	2.21	548	1	0		1	0	0
6	8	7	5	3	3	0	0	0	2	1	0	110	6	2	65	0	33.1	0.37	9	27	3.18	1.32	1.6	0.94	208	1	0		1	0	1	Trittico
6	8	7	5	3	3	0	0	0	2	1	0	110	6	2	65	2	31.6	0.26	5	22	3.31	1.41	1.57	1.75	251	1	0		1	0	1	Trittico
7	8	5	0	1	1	1	1	0	0	0	0	72	2	2	50	2	25.35	14.12	8	23	4.66	2.96	1.3	1.42	659	1	1	Marcoumar	1	0	0
7	8	5	0	1	1	1	1	0	0	0	0	72	2	2	50	2	32.9	0.66	4	34	4.38	2.82	1.33	1.03	342	1	1	Marcoumar	1	0	0
7	8	5	0	1	1	1	1	0	0	0	0	72	2	2	50	2	32.1	1.17	6	27	4.48	2.9	1.64	0.7	462	1	1	Marcoumar	1	0	0
8	5	0	7	2	2	1	0	0	1	0	1	80	2	3	65	2	31.9	2.3	0	31	2.695	1.32	1.06	0.87	456	1	0		1	0	0
8	5	0	7	2	2	1	0	0	1	0	1	80	2	3	65	2	31.4	1.07	0	35	3.6	2.33	1.11	0.92	242	1	0		1	0	0
8	5	0	7	2	2	1	0	0	1	0	1	80	2	3	65	2	34.3	1.18	0	40	3.51	2.25	0.97	1.17	442	1	0		1	0	0
9	9	0	10	2	2	0	0	0	1	0	1	99	4	2	58	1	36.4	4.65	3.33	13.33	3.92	2.58	0.72	2.11	584	1	0		1	0	0
9	9	0	10	2	2	0	0	0	1	0	1	99	4	2	58	1	35.3	0.92	0	13	3.11	1.83	0.89	1.68	#NULL!	1	0		1	0	0
9	9	0	10	2	2	0	0	0	1	0	1	99	4	2	58	1	35.4	0.79	1	30	2.91	1.71	0.92	1.29	467	1	0		1	0	0
10	10	4	10	1	1	1	0	0	1	0	1	117	7	1	35	1	28.7	12.42	#NULL!	#NULL!	6.08	4.22	1.19	2.27	490	1	0		1	0	0
10	10	4	10	1	1	1	0	0	1	0	1	117	7	1	35	0	24.8	0.83	2	39	5.16	3.32	1.62	0.88	453	1	0		1	0	0
10	10	4	10	1	1	1	0	0	1	0	1	117	7	1	35	2	24.9	1.53	0	35	5.3	3.55	1.7	0.96	397	1	0		1	0	0
11	9	8	5	1	1	0	0	0	1	1	1	89	3	2	40	2	25.2	20	21	28	3.65	2.11	1.36	0.6	325	1	0		1	0	1	Remeron
11	9	8	5	1	1	0	0	0	1	1	1	89	3	2	40	1	24.8	#NULL!	11	12	#NULL!	#NULL!	#NULL!	#NULL!	#NULL!	1	0		1	0	1	Mitrazapin
11	9	8	5	1	1	0	0	0	1	1	1	89	3	2	40	2	24.5	4.29	28	22	3.66	2.05	1.54	0.49	321	0	0		1	0	1	Remeron
12	9.5	9	9	1	1	1	0	0	0	0	0			1	65	2	30	#NULL!	24	22	#NULL!	#NULL!	#NULL!	#NULL!	340	1	0		1	0	0
12	9.5	9	9	1	1	1	0	0	0		0			1	65			#NULL!	#NULL!	#NULL!	#NULL!	#NULL!	#NULL!	#NULL!	#NULL!	#NULL!	#NULL!		#NULL!	#NULL!	#NULL!
12	9.5	9	9	1	1	1	0	0	0		0			1	65			#NULL!	#NULL!	#NULL!	#NULL!	#NULL!	#NULL!	#NULL!	#NULL!	#NULL!	#NULL!		#NULL!	#NULL!	#NULL!
13	7	8	3	1	1	1	1	0	1	0	1	94	3	3	45	0	30.1	#NULL!	10	28	#NULL!	#NULL!	#NULL!	#NULL!	#NULL!	1	0		1	0	0
13	7	8	3	1	1	1	1	0	1		1	94	3	3	45	#NULL!	#NULL!	#NULL!	#NULL!	#NULL!	#NULL!	#NULL!	#NULL!	#NULL!	#NULL!	#NULL!	#NULL!		#NULL!	#NULL!	#NULL!
13	7	8	3	1	1	1	1	0	1		1	94	3	3	45	#NULL!	#NULL!	#NULL!	#NULL!	#NULL!	#NULL!	#NULL!	#NULL!	#NULL!	#NULL!	#NULL!	#NULL!		#NULL!	#NULL!	#NULL!
14	10	0	6	1	1	1	0	0	0	0	0	110	5	1	30	0	27.8	20	8	7	3.03	1.65	1.24	0.67	462	1	0		1	0	0
14	10	0	6	1	1	1	0	0	0	0	0	110	5	1	30	1	25	0.21	4	3	2.36	1.14	1.02	0.56	319	1	0		1	0	0
14	10	0	6	1	1	1	0	0	0	0	0	110	5	1	30	0	25.9	0.21	3	2	2.71	1.48	1.12	0.63	314	1	0		0	0	0
15	9	10	5	7	3	1	1	0	1	0	1	141	16	2	38	0	#NULL!	#NULL!	24	22	2.29	1.12	0.99	0.9	267	1	0		0	0	0
15	9	10	5	7	3	1	1	0	1	0	1	141	16	2	38	0	28.7	0.63	22	15	3.41	1.58	1.75	0.72	497	1	1	Marcoumar	1	0	1	Citalopram
15	9	10	5	7	3	1	1	0	1	0	1	141	16	2	38	0	32.9	6.32	#NULL!	#NULL!	3.27	1.34	1.67	1.25	527	#NULL!	#NULL!		#NULL!	#NULL!	#NULL!
16	10	0	5	1	1	0	0	0	2	1	0	106	5	1	46	0	27.9	20	6	33	4.82	3	1.4	1.06	373	1	0		1	0	0
16	10	0	5	1	1	0	0	0	2		0	106	5	1	46	#NULL!	#NULL!	#NULL!	#NULL!	#NULL!	#NULL!	#NULL!	#NULL!	#NULL!	#NULL!	#NULL!	#NULL!		#NULL!	#NULL!	#NULL!
16	10	0	5	1	1	0	0	0	2		0	106	5	1	46	#NULL!	#NULL!	#NULL!	#NULL!	#NULL!	#NULL!	#NULL!	#NULL!	#NULL!	#NULL!	#NULL!	#NULL!		#NULL!	#NULL!	#NULL!
17	5	6	6	1	1	0	0	0	1	0	1	95	3	3	45	1	26.8	12.82	16	18	3.77	2.45	1.19	0.65	161	1	0		1	0	0
17	5	6	6	1	1	0	0	0	1	0	1	95	3	3	45	0	26.8	0.28	11	21	2.78	1.39	1.18	0.72	406	0	0		1	0	1	Remeron i.R.
17	5	6	6	1	1	0	0	0	1	0	1	95	3	3	45	0	29	0.2	11	17	2.77	1.35	1.28	0.9	460	0	0		1	0	1	Remeron Reserve/Sertalin
18	10	10	8	3	3	0	0	0	2	2	0	147	19	3	45	0	28	10.23	7	14	4.67	2.82	1.16	1.76	887	1	0		1	1	0
18	10	10	8	3	3	0	0	0	2		0	147	19	3	45	#NULL!	#NULL!	#NULL!	#NULL!	#NULL!	#NULL!	#NULL!	#NULL!	#NULL!	#NULL!	#NULL!	#NULL!		#NULL!	#NULL!	#NULL!
18	10	10	8	3	3	0	0	0	2		0	147	19	3	45	#NULL!	#NULL!	#NULL!	#NULL!	#NULL!	#NULL!	#NULL!	#NULL!	#NULL!	#NULL!	#NULL!	#NULL!		#NULL!	#NULL!	#NULL!
19	5	7	5	1	1	1	0	0	2	1	0	99	4	1	45	0	21.6	14.2	8	11	4.13	2.7	1.18	0.98	326	1	0		1	0	0
19	5	7	5	1	1	1	0	0	2	1	0	99	4	1	45	0	21.1	1.28	0	1	4.21	2.47	1.56	0.67	594	1	0		1	0	0
19	5	7	5	1	1	1	0	0	2	1	0	99	4	1	45	2	22.2	2.25	4	32	3.8	2.11	1.56	0.53	434	1	0		1	0	0
20	9	5	5	1	1	0	0	0	1	1	1	#NULL!	#NULL!	3	35	0	25.2	20	#NULL!	#NULL!	3.45	1.97	1.08	0.805	384	#NULL!	1		#NULL!	#NULL!	#NULL!
20	9	5	5	1	1	0	0	0	1	1	1	#NULL!	#NULL!	3	35	0	25.2	#NULL!	3	29	#NULL!	#NULL!	#NULL!	#NULL!	#NULL!	1	1	Marcoumar	1	0	0
20	9	5	5	1	1	0	0	0	1	1	1	#NULL!	#NULL!	3	35	0	24.8	#NULL!	4	1	#NULL!	#NULL!	#NULL!	#NULL!	#NULL!	1	0		1	0	0
21	8	4	10	2	2	1	0	1	2	1	0	175	40	3	30	0	23.6	20	#NULL!	#NULL!	3.93	2.28	1.05	1.61	821	1	0		1	0	0
21	8	4	10	2	2	1	0	1	2	1	0	175	40	3	30	0	22.3	4.24	29	2	3.33	1.89	1.02	1.26	750	1	0		1	0	0
21	8	4	10	2	2	1	0	1	2	1	0	175	40	3	30	2	#NULL!	#NULL!	5	27	#NULL!	#NULL!	#NULL!	#NULL!	#NULL!	1	0		1	0	0
22	9	2	7	1	1	0	0	0	0	0	0	82	2	2	40	1	33.1	20	15	12	4.08	2.53	1.18	1.43	466	1	0		1	0	0
22	9	2	7	1	1	0	0	0	0	0	0	82	2	2	40	2	32.8	1.02	0	28	3.25	1.94	1.17	0.93	230	1	0		1	0	0
22	9	2	7	1	1	0	0	0	0	0	0	82	2	2	40	2	33.16	0.81	0	28	3.58	2.17	1.19	1.27	332	1	0		1	0	0
23	5	10	10	2	2	0	0	0	#NULL!		#NULL!	123	9	3	35	#NULL!	24.3	20	#NULL!	#NULL!	3.86	1.85	1.72	0.74	559	1	0		1	0	0
23	5	10	10	2	2	0	0	0	#NULL!		#NULL!	123	9	3	35	#NULL!	#NULL!	#NULL!	#NULL!	#NULL!	#NULL!	#NULL!	#NULL!	#NULL!	#NULL!	#NULL!	#NULL!		#NULL!	#NULL!	#NULL!
23	5	10	10	2	2	0	0	0	#NULL!		#NULL!	123	9	3	35	#NULL!	#NULL!	#NULL!	#NULL!	#NULL!	#NULL!	#NULL!	#NULL!	#NULL!	#NULL!	#NULL!	#NULL!		#NULL!	#NULL!	#NULL!
24	8	8	3	1	1	0	0	0	2	1	0	72	2	1	70	0	35.6	2.42	18	29	6.94	4.96	1.15	1.91	45	1	1	Marcoumar	1	1	0
24	8	8	3	1	1	0	0	0	2	1	0	72	2	1	70	0	#NULL!	#NULL!	10	25	#NULL!	#NULL!	#NULL!	#NULL!	#NULL!	1	1	Marcoumar	1	1	0
24	8	8	3	1	1	0	0	0	2	1	0	72	2	1	70	0	#NULL!	#NULL!	8	29	#NULL!	#NULL!	#NULL!	#NULL!	#NULL!	1	1	Marcoumar	1	1	0
25	10	0	7	2	2	1	1	0	1	0	1	118	7	1	60	2	34.1	20	18	3	5.16	3.2	1.7	1.23	210	1	0		1	0	0
25	10	0	7	2	2	1	1	0	1	0	1	118	7	1	60	2	29.4	#NULL!	2	31	#NULL!	#NULL!	#NULL!	#NULL!	#NULL!	1	0		1	0	0
25	10	0	7	2	2	1	1	0	1	0	1	118	7	1	60	2	28	#NULL!	6	26	#NULL!	#NULL!	#NULL!	#NULL!	#NULL!	1	0		1	0	0
26	8	5	8	3	3	1	0	0	1	0	1	130	11	3	50	0	28.1	20	#NULL!	#NULL!	6.335	4.66	1.09	1.7	648	1	0		1	0	0
26	8	5	8	3	3	1	0	0	1	0	1	130	11	3	50	0	29.4	1.54	16	17	3.17	1.72	0.92	1.61	234	1	0		1	0	0
26	8	5	8	3	3	1	0	0	1	0	1	130	11	3	50	1	27.5	2.07	19	19	3.11	1.53	1	1.27	258	1	0		1	0	0
27	7	10	10	1	1	1	0	1	0	0	0	#NULL!	#NULL!	3	46	0	33.7	#NULL!	#NULL!	#NULL!	5.23	3.25	1.13	1.88	#NULL!	1	1	Marcoumar	1	0	1	Seralin
27	7	10	10	1	1	1	0	1	0		0	#NULL!	#NULL!	3	46	#NULL!	#NULL!	#NULL!	#NULL!	#NULL!	#NULL!	#NULL!	#NULL!	#NULL!	#NULL!	#NULL!	#NULL!		#NULL!	#NULL!	#NULL!
27	7	10	10	1	1	1	0	1	0		0	#NULL!	#NULL!	3	46	#NULL!	#NULL!	#NULL!	#NULL!	#NULL!	#NULL!	#NULL!	#NULL!	#NULL!	#NULL!	#NULL!	#NULL!		#NULL!	#NULL!	#NULL!
28	7	6	3	3	3	0	0	0	2	0	0	106	5	2	45	0	24.5	20	7	15	4.13	2.77	1.03	1.68	489	1	0		1	0	0
28	7	6	3	3	3	0	0	0	2	0	0	106	5	2	45	1	25.2	1.77	9	18	2.74	1.31	1.11	1.05	344	1	0		1	0	0
28	7	6	3	3	3	0	0	0	2	0	0	106	5	2	45	2	24.97	2.31	5	24	3.7	2.09	1.26	2.15	819	1	0		1	0	0
29	8	4	7	1	1	1	0	0	0	0	0	67	1	1	50	1	29.6	9.05	5	31	5.58	4.17	1.225	1.36	508	1	0		1	0	0
29	8	4	7	1	1	1	0	0	0	0	0	67	1	1	50	1	30.2	2.79	2	36	3.46	1.94	1.26	1.11	356	1	0		1	0	0
29	8	4	7	1	1	1	0	0	0	0	0	67	1	1	50	1	31.1	1.43	4	34	3.77	2.43	1.2	1	345	1	0		1	0	0
30	9	9	2	5	3	1	0	1	1	0	1	132	11	3	45	0	31	20	20	12	3.32	1.7	0.99	1.68	705	1	0		1	0	0
30	9	9	2	5	3	1	0	1	1	0	1	132	11	3	45	1	30	1.17	3	2	4.53	2.69	1.5	1.84	549	1	0		1	1	0
30	9	9	2	5	3	1	0	1	1	0	1	132	11	3	45	0	32.2	1.01	7	7	4.16	2.32	1.18	2.13	475	1	0		1	0	0
31	10	0	8	1	1	1	0	0	0	0	0	79	2	3	42	0	29.4	18.69	13	19	6.53	4.75	1.06	2.11	512	1	0		1	0	0
31	10	0	8	1	1	1	0	0	0	0	0	79	2	3	42	0	29.9	0.68	4	28	4.25	2.3	1.34	2.69	486	1	0		1	0	0
31	10	0	8	1	1	1	0	0	0	0	0	79	2	3	42	0	26	0.57	3	29	3.73	1.94	1.18	2.2	366	1	0		1	0	0
32	8	7	7	1	1	1	0	0	2	0	0	85	2	3	40	1	24.4	11.77	18	13	5.77	4.21	1.24	1.74	473	1	0		1	0	0
32	8	7	7	1	1	1	0	0	2	0	0	85	2	3	40	2	24.2	1.28	2	34	4.11	2.39	1.36	1.32	303	1	1	Marcoumar	1	0	0
32	8	7	7	1	1	1	0	0	2	0	0	85	2	3	40	2	24.4	1.24	0	38	3.8	2.15	1.4	1.28	480	1	1	Marcoumar	1	0	0
33	10	9	0	2	2	1	0	0	0	0	0	139	14	3	35	1	21.9	20	#NULL!	#NULL!	3.31	1.38	1.52	1.06	692	1	0		1	0	1	Citalopram
33	10	9	0	2	2	1	0	0	0		0	139	14	3	35	#NULL!	#NULL!	#NULL!	#NULL!	#NULL!	#NULL!	#NULL!	#NULL!	#NULL!	#NULL!	#NULL!	#NULL!		#NULL!	#NULL!	#NULL!
33	10	9	0	2	2	1	0	0	0		0	139	14	3	35	#NULL!	#NULL!	#NULL!	#NULL!	#NULL!	#NULL!	#NULL!	#NULL!	#NULL!	#NULL!	#NULL!	#NULL!		#NULL!	#NULL!	#NULL!
34	10	7	3	2	2	0	0	1	2	0	0	111	6	2	35	0	23.5	10.56	9	31	4.33	2.86	1.07	1.04	641	1	0		1	0	0
34	10	7	3	2	2	0	0	1	2	0	0	111	6	2	35	1	24.5	#NULL!	11	13	#NULL!	#NULL!	#NULL!	#NULL!	#NULL!	1	0		1	0	1	Cipralex
34	10	7	3	2	2	0	0	1	2	0	0	111	6	2	35	1	25.6	5.56	15	21	2.91	1.49	1.17	0.71	561	1	0		1	0	1	Cipralex
35	6	10	8	1	1	0	0	0	2	0	0	71	2	1	45	1	24.8	11.95	24	8	5.56	4.15	0.96	1.53	693	1	0		1	0	0
35	6	10	8	1	1	0	0	0	2	0	0	71	2	1	45	2	21.9	1.14	5	30	4.04	2.55	1.47	0.54	238	1	0		1	0	0
35	6	10	8	1	1	0	0	0	2		0	71	2	1	45	#NULL!	#NULL!	#NULL!	#NULL!	#NULL!	#NULL!	#NULL!	#NULL!	#NULL!	#NULL!	#NULL!	#NULL!		#NULL!	#NULL!	#NULL!
36	7	7	3	3	3	0	0	0	2	0	0	85	2	2	60	0	27.3	13.87	13	24	4.88	3.61	0.78	1.6	329	1	0		1	0	0
36	7	7	3	3	3	0	0	0	2		0	85	2	2	60	#NULL!	#NULL!	#NULL!	#NULL!	#NULL!	#NULL!	#NULL!	#NULL!	#NULL!	#NULL!	#NULL!	#NULL!		#NULL!	#NULL!	#NULL!
36	7	7	3	3	3	0	0	0	2		0	85	2	2	60	#NULL!	#NULL!	#NULL!	#NULL!	#NULL!	#NULL!	#NULL!	#NULL!	#NULL!	#NULL!	#NULL!	#NULL!		#NULL!	#NULL!	#NULL!
37	10	6	5	2	2	1	0	0	0	1	0	126	9	3	70	0	37.9	20	6	28	5.46	3.65	1	1.78	960	1	0		1	0	0
37	10	6	5	2	2	1	0	0	0		0	126	9	3	70	#NULL!	#NULL!	#NULL!	#NULL!	#NULL!	#NULL!	#NULL!	#NULL!	#NULL!	#NULL!	#NULL!	#NULL!		#NULL!	#NULL!	#NULL!
37	10	6	5	2	2	1	0	0	0		0	126	9	3	70	#NULL!	#NULL!	#NULL!	#NULL!	#NULL!	#NULL!	#NULL!	#NULL!	#NULL!	#NULL!	#NULL!	#NULL!		#NULL!	#NULL!	#NULL!
38	9	10	5	3	3	0	0	0	0	0	0	137	14	3	30	1	23.9	20	21	16	3.73	2.21	1.2	0.8	548	1	0		1	0	0
38	9	10	5	3	3	0	0	0	0	0	0	137	14	3	30	2	22.2	0.59	16	22	3.67	2.27	1.28	1.03	286	1	0		1	0	0
38	9	10	5	3	3	0	0	0	0	0	0	137	14	3	30	2	22.77	0.25	10	24	3.69	1.98	1.48	1.08	336	1	0		1	0	0
39	8	8	0	1	1	0	0	1	2	0	0	104	5	2	75	1	22	3.01	17	20	6.52	4.81	1.46	1.47	463	1	0		1	0	0
39	8	8	0	1	1	0	0	1	2	0	0	104	5	2	75	2	#NULL!	#NULL!	12	24	#NULL!	#NULL!	#NULL!	#NULL!	#NULL!	1	0		1	0	0
39	8	8	0	1	1	0	0	1	2	0	0	104	5	2	75	1	#NULL!	#NULL!	5.6	25	#NULL!	#NULL!	#NULL!	#NULL!	#NULL!	1	0		1	0	0
40	9	6	6	4	3	0	0	0	2	0	0	110	6	1	50	0	29.7	20	10	24	4.11	2.81	1	1.2	505	1	0		1	0	0
40	9	6	6	4	3	0	0	0	2	0	0	110	6	1	50	2	#NULL!	#NULL!	0	15	#NULL!	#NULL!	#NULL!	#NULL!	#NULL!	1	0		1	0	0
40	9	6	6	4	3	0	0	0	2	2	0	110	6	1	50	0	29.7	#NULL!	5	30	#NULL!	#NULL!	#NULL!	#NULL!	#NULL!	1	0		1	0	0
41	7	0	8	3	3	0	0	0	2	1	0	91	3	2	55	0	33.6	20	#NULL!	#NULL!	3.04	1.77	0.76	1.86	523	1	1	Marcoumar	1	0	0
41	7	0	8	3	3	0	0	0	2	1	0	91	3	2	55	0	34.7	3.4	#NULL!	#NULL!	4.32	1.6	0.71	5.2	147	1	0		0	0	0
41	7	0	8	3	3	0	0	0	2	1	0	91	3	2	55	0	33.8	4.61	0	31	4.49	1.48	0.62	6.33	305	1	0		1	0	0
42	8	8	8	1	1	0	0	1	0	0	0	109	5	1	60	1	27.2	8.03	6	28	4.24	2.34	1.8	0.85	328	1	0		1	0	0
42	8	8	8	1	1	0	0	1	0	0	0	109	5	1	60	2	25.4	1.52	6	23	4.43	2.12	2.11	0.79	298	1	0		1	0	0
42	8	8	8	1	1	0	0	1	0	0	0	109	5	1	60	2	24.5	1.27	11	22	4.25	2.29	1.78	0.89	300	1	0		1	0	0
43	8	5	4	1	1	0	0	0	0	0	0	130	11	1	35	2	25.1	4.85	#NULL!	#NULL!	4.31	3.1	1.17	0.67	200	1	1	Xarelto 20mg	1	0	0
43	8	5	4	1	1	0	0	0	0	0	0	130	11	1	35	2	26.5	0.21	0	39	3.89	2.58	1.3	0.7	282	1	0		1	0	0
43	8	5	4	1	1	0	0	0	0	0	0	130	11	1	35	2	25.68	0.15	1	36	4.31	2.84	1.24	0.83	329	1	0		1	0	0
44	5	5	7	1	1	1	0	0	0	0	0	88	3	1	65	1	35.7	5.07	22	19	4.19	2.87	1.14	0.61	393	1	0		1	0	0
44	5	5	7	1	1	1	0	0	0	2	0	88	3	1	65	2	36.4	1.05	11	11	3.72	2.16	1.6	0.66	350	1	0		1	0	0
44	5	5	7	1	1	1	0	0	0	0	0	88	3	1	65	2	37.1	1.56	9	11	3.33	1.8	1.34	0.72	313	1	0		1	0	0
45	6	5	4	1	1	0	0	0	1	0	1	139	14	3	45	0	40.6	20	13	21	3.6	2.44	0.78	1.25	500	1	1	Marcoumar	1	0	1	Cipralex 20mg/Remeron 30mg
45	6	5	4	1	1	0	0	0	1	0	1	139	14	3	45	2	34.8	1.84	12	21	2.95	1.6	0.72	2.04	346	1	1	Marcoumar 3mg	1	0	1	Cipralex
45	6	5	4	1	1	0	0	0	1	0	1	139	14	3	45	2	33.13	2.2	6	28	2.34	1.34	0.62	1.19	497	1	1	Marcoumar	1	0	1	Cipralex
46	7	7	7	1	1	1	0	0	1	0	1	122	8	1	48	2	29.2	20	12	25	3.88	2.28	1.31	1.19	390	0	1	Xarelto	1	0	0
46	7	7	7	1	1	1	0	0	1	0	1	122	8	1	48	2	28.5	4.57	9	27	2.82	1.51	1.19	1.05	342	0	1	Xarelto	1	0	0
46	7	7	7	1	1	1	0	0	1	0	1	122	8	1	48	2	28.9	3.31	12	25	2.82	1.37	1.34	0.65	366	0	1	Xarelto	1	0	0
47	9	10	5	1	1	1	0	1	2	2	0	82	2	3	60	2	25	0.77	22	17	9.04	7.05	1.8	1.19	682	1	0		1	0	1	Cipralex
47	9	10	5	1	1	1	0	1	2	2	0	82	2	3	60	2	23.5	0.35	12	23	6.16	4.35	1.71	0.9	398	1	0		1	0	0
47	9	10	5	1	1	1	0	1	2		0	82	2	3	60	#NULL!	#NULL!	#NULL!	#NULL!	#NULL!	#NULL!	#NULL!	#NULL!	#NULL!	#NULL!	#NULL!	#NULL!		#NULL!	#NULL!	#NULL!
48	7	3	7	1	1	1	0	0	2	0	0	85	2	3	55	1	38.1	20	15	23	4.68	3.31	0.86	1.46	599	1	0		1	0	0
48	7	3	7	1	1	1	0	0	2	0	0	85	2	3	55	2	39.2	1.52	11	35	2.89	1.43	1.05	1.85	#NULL!	1	0		1	0	0
48	7	3	7	1	1	1	0	0	2	0	0	85	2	3	55	1	39.2	#NULL!	1	33	#NULL!	#NULL!	#NULL!	#NULL!	#NULL!	1	0		1	0	0
49	8	6	8	1	1	1	0	0	1	0	1	115	7	1	55	1	24.1	2.3	16	13	4.01	2.43	1.04	1.83	523	1	0		1	0	0
49	8	6	8	1	1	1	0	0	1	0	1	115	7	1	55	2	22.8	2.04	13	16	2.98	1.75	0.96	1.45	323	1	0		1	0	0
49	8	6	8	1	1	1	0	0	1	0	1	115	7	1	55	2	23.2	0.45	15	16	3.15	1.74	1.07	1.31	431	1	0		1	0	1	Cipralex
50	10	8	10	1	1	1	0	0	0	2	0	79	2	1	60	0	22.6	20	30	11	5.4	3.92	1.23	1.02	513	1	0		1	0	0
50	10	8	10	1	1	1	0	0	0	2	0	79	2	1	60	2	22.8	0.56	16	30	3.43	1.81	1.31	0.69	288	1	0		1	0	0
50	10	8	10	1	1	1	0	0	0	2	0	79	2	1	60	2	22.5	0.66	4	39	4.08	2.35	1.47	0.71	390	1	0		1	0	0
51	8	8	5	2	2	1	0	1	0	0	0	117	7	1	42	2	27.5	10.62	15.56	22	4.15	2.58	1.37	1.02	452	1	0		1	0	0
51	8	8	5	2	2	1	0	1	0	0	0	117	7	1	42	0	26.5	0.63	27.78	12.5	3.68	2.04	1.25	1.06	392	1	0		1	0	1	Cipralex
51	8	8	5	2	2	1	0	1	0	0	0	117	7	1	42	1	26.4	0.84	23	11	3.9	2.44	1.37	0.54	386	1	0		1	0	1	Cipralex
52	6	4	7	3	3	1	1	0	2	0	0	99	4	3	55	2	29.1	20	20	17	2.87	1.8	1.02	0.46	473	0	1	Xarelto	1	0	0
52	6	4	7	3	3	1	1	0	2		0	99	4	3	55	#NULL!	#NULL!	#NULL!	#NULL!	#NULL!	#NULL!	#NULL!	#NULL!	#NULL!	#NULL!	#NULL!	#NULL!		#NULL!	#NULL!	#NULL!
52	6	4	7	3	3	1	1	0	2		0	99	4	3	55	#NULL!	#NULL!	#NULL!	#NULL!	#NULL!	#NULL!	#NULL!	#NULL!	#NULL!	#NULL!	#NULL!	#NULL!		#NULL!	#NULL!	#NULL!
53	5	5	3	1	1	1	0	0	1	0	1	128	10	1	45	2	24.7	5.31	13	21	4.6	2.78	1.63	1.01	365	1	0		1	0	0
53	5	5	3	1	1	1	0	0	1	0	1	128	10	1	45	2	25.2	1.29	3	26	4.15	2.53	1.71	0.75	308	1	0		1	0	0
53	5	5	3	1	1	1	0	0	1	0	1	128	10	1	45	2	24	0.56	7	29	3.72	2.08	1.41	0.63	328	1	0		1	0	0
54	6	4	8	4	3	0	1	1	1	0	1	97	3	2	#NULL!	2	39.6	20	#NULL!	#NULL!	3.44	2	1	1.32	660	1	1	Arixtra	1	0	0
54	6	4	8	4	3	0	1	1	1	0	1	97	3	2	#NULL!	2	36.7	#NULL!	#NULL!	#NULL!	#NULL!	#NULL!	#NULL!	#NULL!	#NULL!	1	1	Marcoumar	1	0	0
54	6	4	8	4	3	0	1	1	1	0	1	97	3	2	#NULL!	1	#NULL!	#NULL!	#NULL!	#NULL!	#NULL!	#NULL!	#NULL!	#NULL!	#NULL!	1	1	Marcoumar	1	0	0
55	8	1	5	2	2	0	0	1	0	0	0	91	3	1	40	2	23.5	1.86	7	15	4.72	3.15	1.39	0.88	287	1	1	Marcoumar	1	0	0
55	8	1	5	2	2	0	0	1	0	2	0	91	3	1	40	2	23	1.51	4	30	3.56	1.99	1.65	0.5	266	1	0		1	0	0
55	8	1	5	2	2	0	0	1	0	0	0	91	3	1	40	2	22.8	0.47	2	31	3.87	2.08	1.79	0.6	426	1	0		1	0	0
56	8	8	2	3	3	0	0	1	1	1	1	122	8	1	45	2	22.6	3.42	#NULL!	#NULL!	4.35	2.6	1.65	0.72	616	1	0		1	0	0
56	8	8	2	3	3	0	0	1	1	1	1	122	8	1	45	2	24.3	0.32	3	26	3.83	1.64	2.22	0.74	235	1	0		1	0	0
56	8	8	2	3	3	0	0	1	1	1	1	122	8	1	45	2	24.6	0.16	3	25	4.21	2.08	2.02	0.94	375	1	0		1	0	0
57	10	8	0	1	1	1	0	0	0	0	0	100	4	2	40	1	19.4	2.95	12	26	4.55	3.09	1.26	0.68	377	1	0		1	0	0
57	10	8	0	1	1	1	0	0	0	0	0	100	4	2	40	2	18.9	0.23	6	29	4.14	2.81	1.36	0.5	256	1	0		1	0	0
57	10	8	0	1	1	1	0	0	0	0	0	100	4	2	40	2	19.2	0.2	5	30	4.05	2.55	1.57	0.45	332	1	0		1	0	0
58	10	8	7	3	3	1	0	0	1	0	1	116	7	3	30	1	25.2	20	24	9	4.53	2.47	1.6	2.01	555	1	0		1	0	0
58	10	8	7	3	3	1	0	0	1	0	1	116	7	3	30	1	24.6	1.81	9	14	3.86	2.34	1.16	1.86	430	1	0		1	0	0
58	10	8	7	3	3	1	0	0	1	0	1	116	7	3	30	2	24.6	1.28	6	21	4.49	2.8	1.26	1.86	#NULL!	1	0		1	0	0
59	9	8	9	1	1	1	0	0	2	0	0	61	1	2	45	0	37.7	20	8	17	3.78	2.73	0.76	1.22	548	1	0		1	0	0
59	9	8	9	1	1	1	0	0	2	0	0	61	1	2	45	2	38	1.45	9	30	3.74	2.24	0.94	1.46	254	1	0		1	0	0
59	9	8	9	1	1	1	0	0	2	0	0	61	1	2	45	2	38.2	4.76	13	32	4.64	3.38	0.99	1.37	328	1	0		1	0	0
60	10	2	5	2	2	1	0	0	1	0	1	179	40	3	35	0	28.4	13.23	#NULL!	#NULL!	2.31	1.21	0.82	1.15	644	1	0		1	0	0
60	10	2	5	2	2	1	0	0	1	1	1	179	40	3	35	2	27.7	0.8	4	36	3.37	1.94	1.31	1.06	236	1	0		1	0	0
60	10	2	5	2	2	1	0	0	1	1	1	179	40	3	35	0	29.7	0.65	0	40	3.38	1.89	1.12	1.25	303	1	0		1	0	0
61	7	6	2	5	3	1	1	0	1	0	1	133	12	2	59	0	29.4	20	8	11	3.59	2.15	1.01	1.67	619	1	0		1	0	0
61	7	6	2	5	3	1	1	0	1		1	133	12	2	59	#NULL!	#NULL!	#NULL!	#NULL!	#NULL!	#NULL!	#NULL!	#NULL!	#NULL!	#NULL!	#NULL!	#NULL!		#NULL!	#NULL!	#NULL!
61	7	6	2	5	3	1	1	0	1		1	133	12	2	59	#NULL!	#NULL!	#NULL!	#NULL!	#NULL!	#NULL!	#NULL!	#NULL!	#NULL!	#NULL!	#NULL!	#NULL!		#NULL!	#NULL!	#NULL!
62	9	4	9	1	1	0	0	0	2	0	0	#NULL!	#NULL!	2	54	0	29.5	20	0	26	5.08	3.81	0.82	1.22	631	1	0		1	0	0
62	9	4	9	1	1	0	0	0	2		0	#NULL!	#NULL!	2	54	#NULL!	#NULL!	#NULL!	#NULL!	#NULL!	#NULL!	#NULL!	#NULL!	#NULL!	#NULL!	#NULL!	#NULL!		#NULL!	#NULL!	#NULL!
62	9	4	9	1	1	0	0	0	2		0	#NULL!	#NULL!	2	54	#NULL!	#NULL!	#NULL!	#NULL!	#NULL!	#NULL!	#NULL!	#NULL!	#NULL!	#NULL!	#NULL!	#NULL!		#NULL!	#NULL!	#NULL!
63	7	8	9	1	1	0	0	1	2	0	0	70	2	2	50	0	39.1	20	22	36	4.37	3.37	0.82	1.35	476	1	0		1	0	0
63	7	8	9	1	1	0	0	1	2	0	0	70	2	2	50	2	41.2	3.03	12	40	3.92	2.7	1.14	1	128	1	0		1	0	0
63	7	8	9	1	1	0	0	1	2		0	70	2	2	50	#NULL!	#NULL!	#NULL!	#NULL!	#NULL!	#NULL!	#NULL!	#NULL!	#NULL!	#NULL!	#NULL!	#NULL!		#NULL!	#NULL!	#NULL!
64	10	2	5	1	1	1	0	0	0	0	0	52	1	1	65	0	30	0.68	6	17	5.95	4.75	1.09	2.04	201	1	0		1	0	0
64	10	2	5	1	1	1	0	0	0	0	0	52	1	1	65	2	28.1	0.21	10	26	2.98	1.61	1.11	0.97	123	1	0		1	0	0
64	10	2	5	1	1	1	0	0	0	0	0	52	1	1	65	2	27.1	#NULL!	5	27	#NULL!	#NULL!	#NULL!	#NULL!	#NULL!	1	0		1	0	1	Surmontil
65	9	2	5	2	2	1	1	0	1	0	1	116	7	2	35	1	25.1	11.9	3	22	3.43	1.89	1.31	1.32	724	1	0		1	0	0
65	9	2	5	2	2	1	1	0	1	0	1	116	7	2	35	1	30.4	0.81	0	16	5.32	3.08	1.63	3.03	395	1	0		1	0	0
65	9	2	5	2	2	1	1	0	1	0	1	116	7	2	35	1	30	0.26	14	23	4.88	2.8	1.56	2.62	608	1	0		1	0	0
66	9	5	4	3	3	0	0	0	2	1	0	177	40	1	30	0	30.1	20	12	25	4.32	2.89	0.95	2.2	567	1	0		1	0	0
66	9	5	4	3	3	0	0	0	2	1	0	177	40	1	30	2	31.8	0.57	8	27	3.22	1.97	1.13	1.3	503	0	0		1	0	0
66	9	5	4	3	3	0	0	0	2	1	0	177	40	1	30	0	#NULL!	#NULL!	10	22.2	#NULL!	#NULL!	#NULL!	#NULL!	#NULL!	1	0		1	0	0
67	10	10	10	2	2	0	0	0	2	0	0	92	3	3	30	0	32.3	20	24	19	4.42	2.99	1.16	1.45	486	1	0		1	0	0
67	10	10	10	2	2	0	0	0	2	0	0	92	3	3	30	2	30	#NULL!	7	32	#NULL!	#NULL!	#NULL!	#NULL!	#NULL!	1	0		1	0	0
67	10	10	10	2	2	0	0	0	2	0	0	92	3	3	30	2	28.7	#NULL!	7	33	#NULL!	#NULL!	#NULL!	#NULL!	#NULL!	1	0		1	0	1	Zoloft
68	6	6	5	1	1	1	1	0	2	0	0	103	4	3	28	1	24.8	20	20	14	5.2	3.87	1.34	1.2	694	1	0		1	0	0
68	6	6	5	1	1	1	1	0	2	0	0	103	4	3	28	2	27.8	1.19	12	22	3.84	2.39	1.27	0.79	316	1	0		1	0	0
68	6	6	5	1	1	1	1	0	2	0	0	103	4	3	28	1	27.7	1.83	8	26	3.92	2.39	1.36	0.81	263	1	0		1	0	0
69	10	10	10	1	1	0	0	0	1	0	1	94	3	1	72	0	27.7	20	#NULL!	#NULL!	4.5	2.88	1.37	0.94	655	1	0		1	0	0
69	10	10	10	1	1	0	0	0	1	0	1	94	3	1	72	0	25.6	0.62	0	30	3.56	1.87	1.29	1.4	317	1	0		1	0	0
69	10	10	10	1	1	0	0	0	1		1	94	3	1	72	#NULL!	#NULL!	#NULL!	#NULL!	#NULL!	#NULL!	#NULL!	#NULL!	#NULL!	#NULL!	#NULL!	#NULL!		#NULL!	#NULL!	#NULL!
70	10	0	10	2	2	0	0	0	2	0	0	#NULL!	#NULL!	3	40	1	#NULL!	20	#NULL!	#NULL!	4.54	2.8	1.78	0.95	710	1	1	Marcoumar	1	0	0
70	10	0	10	2	2	0	0	0	2	1	0	#NULL!	#NULL!	3	40	0	28.7	#NULL!	5.56	22	#NULL!	#NULL!	#NULL!	#NULL!	#NULL!	1	0		1	0	0
70	10	0	10	2	2	0	0	0	2	0	0	#NULL!	#NULL!	3	40	1	30.1	#NULL!	5	24	#NULL!	#NULL!	#NULL!	#NULL!	#NULL!	1	0		1	0	0
71	10	10	6	3	3	0	0	1	2	0	0	102	4	2	60	0	30.8	4.87	#NULL!	#NULL!	5.39	4.24	0.95	1.77	454	1	0		1	0	0
71	10	10	6	3	3	0	0	1	2	0	0	102	4	2	60	0	27.1	0.4	#NULL!	#NULL!	4.18	2.86	1.25	0.87	330	1	0		1	0	0
71	10	10	6	3	3	0	0	1	2		0	102	4	2	60	#NULL!	#NULL!	#NULL!	#NULL!	#NULL!	#NULL!	#NULL!	#NULL!	#NULL!	#NULL!	#NULL!	#NULL!		#NULL!	#NULL!	#NULL!
72	8	5	2	3	3	1	0	0	1	0	1	113	6	2	72	1	23.3	20	19	21	5.97	3.87	1.59	1.21	331	1	0		1	0	0
72	8	5	2	3	3	1	0	0	1	0	1	113	6	2	72	2	24.9	0.22	15	25	4.52	2.62	1.81	1.08	287	1	0		1	0	0
72	8	5	2	3	3	1	0	0	1	0	1	113	6	2	72	2	22.9	0.15	12	28	4.52	2.59	1.92	0.99	458	1	0		1	0	0
73	8	9	0	5	3	1	0	0	0	0	0	109	5	3	55	2	27.4	8.35	0	32	4.06	2.56	1.35	1.32	474	1	0		1	1	0
73	8	9	0	5	3	1	0	0	0	0	0	109	5	3	55	2	28	#NULL!	3.75	37	#NULL!	#NULL!	#NULL!	#NULL!	#NULL!	1	0		1	0	0
73	8	9	0	5	3	1	0	0	0	0	0	109	5	3	55	2	28.4	#NULL!	1	34	#NULL!	#NULL!	#NULL!	#NULL!	#NULL!	1	0		1	1	0
74	7	5	0	2	2	1	0	0	2	1	0	130	11	1	40	0	23.8	20	#NULL!	#NULL!	4.15	2.88	1.11	1.16	477	1	0		1	0	0
74	7	5	0	2	2	1	0	0	2		0	130	11	1	40	#NULL!	#NULL!	#NULL!	#NULL!	#NULL!	#NULL!	#NULL!	#NULL!	#NULL!	#NULL!	#NULL!	#NULL!		#NULL!	#NULL!	#NULL!
74	7	5	0	2	2	1	0	0	2		0	130	11	1	40	#NULL!	#NULL!	#NULL!	#NULL!	#NULL!	#NULL!	#NULL!	#NULL!	#NULL!	#NULL!	#NULL!	#NULL!		#NULL!	#NULL!	#NULL!
75	8	3	6	5	3	1	0	1	1	0	1	143	16	2	30	2	29.9	20	#NULL!	#NULL!	2.75	1.59	0.96	1.17	170	1	0		1	0	1	Deanxit
75	8	3	6	5	3	1	0	1	1		1	143	16	2	30	#NULL!	#NULL!	#NULL!	#NULL!	#NULL!	#NULL!	#NULL!	#NULL!	#NULL!	#NULL!	#NULL!	#NULL!		#NULL!	#NULL!	#NULL!
75	8	3	6	5	3	1	0	1	1		1	143	16	2	30	#NULL!	#NULL!	#NULL!	#NULL!	#NULL!	#NULL!	#NULL!	#NULL!	#NULL!	#NULL!	#NULL!	#NULL!		#NULL!	#NULL!	#NULL!
76	5	0	5	2	2	0	0	0	0	1	0	154	23	3	60	0	25.9	20	33	9	3.1	1.73	1.33	0.51	236	1	0		1	0	0
76	5	0	5	2	2	0	0	0	0		0	154	23	3	60	#NULL!	#NULL!	#NULL!	#NULL!	#NULL!	#NULL!	#NULL!	#NULL!	#NULL!	#NULL!	#NULL!	#NULL!		#NULL!	#NULL!	#NULL!
76	5	0	5	2	2	0	0	0	0	1	0	154	23	3	60	0	#NULL!	#NULL!	#NULL!	#NULL!	#NULL!	#NULL!	#NULL!	#NULL!	#NULL!	1	0		1	0	0
77	6	5	2	1	1	0	0	0	2	0	0	90	3	1	55	1	29	20	19	16	3.88	2.55	1.08	1.46	461	1	0		1	0	0
77	6	5	2	1	1	0	0	0	2		0	90	3	1	55	#NULL!	#NULL!	#NULL!	#NULL!	#NULL!	#NULL!	#NULL!	#NULL!	#NULL!	#NULL!	#NULL!	#NULL!		#NULL!	#NULL!	#NULL!
77	6	5	2	1	1	0	0	0	2		0	90	3	1	55	#NULL!	#NULL!	#NULL!	#NULL!	#NULL!	#NULL!	#NULL!	#NULL!	#NULL!	#NULL!	#NULL!	#NULL!		#NULL!	#NULL!	#NULL!
78	8	7	9	2	2	0	0	1	2	0	0	98	4	3	45	2	25.4	8.36	19	11	3.62	2.33	1.2	1.05	347	1	0		1	0	1	Cymbalta
78	8	7	9	2	2	0	0	1	2	0	0	98	4	3	45	2	26.3	0.68	20	17	4.18	2.39	1.72	0.97	289	1	0		1	0	1	Cymbalta
78	8	7	9	2	2	0	0	1	2	0	0	98	4	3	45	0	29.1	1.03	28	17	5.27	3.11	2.05	0.81	270	1	0		1	0	1	Cymbalta
79	10	7	0	2	2	#NULL!	#NULL!	#NULL!	#NULL!		#NULL!	144	17	1	35	#NULL!	35.16	20	#NULL!	#NULL!	3.72	2.17	1.43	0.92	677	1	0		1	0	0
79	10	7	0	2	2	#NULL!	#NULL!	#NULL!	#NULL!	1	#NULL!	144	17	1	35	0	#NULL!	#NULL!	2	31	#NULL!	#NULL!	#NULL!	#NULL!	#NULL!	1	0		1	0	0
79	10	7	0	2	2	#NULL!	#NULL!	#NULL!	#NULL!	1	#NULL!	144	17	1	35	2	29.4	2.58	0	40	2.76	1.2	1.45	0.99	340	1	0		1	0	0
80	9	9	10	5	3	1	0	1	2	0	0	97	3	3	65	2	34	12.01	#NULL!	#NULL!	3.52	2.12	0.82	1.59	637	1	0		1	0	1	Deroxat
80	9	9	10	5	3	1	0	1	2		0	97	3	3	65	#NULL!	#NULL!	#NULL!	#NULL!	#NULL!	#NULL!	#NULL!	#NULL!	#NULL!	#NULL!	#NULL!	#NULL!		#NULL!	#NULL!	#NULL!
80	9	9	10	5	3	1	0	1	2		0	97	3	3	65	#NULL!	#NULL!	#NULL!	#NULL!	#NULL!	#NULL!	#NULL!	#NULL!	#NULL!	#NULL!	#NULL!	#NULL!		#NULL!	#NULL!	#NULL!
81	9	9	4	1	1	0	0	0	1	0	1	123	8	2	55	2	25.3	4.51	14	21	5.15	3.82	1.05	1.51	358	1	0		1	0	0
81	9	9	4	1	1	0	0	0	1	0	1	123	8	2	55	2	25.6	1.97	5	21	5.18	3.59	1.21	1.36	430	1	0		1	0	0
81	9	9	4	1	1	0	0	0	1	0	1	123	8	2	55	2	25.7	1.14	2	25	4.87	3.42	1.19	1.28	292	1	0		1	0	0
82	5	7	2	2	2	1	0	0	0	2	0	111	6	2	50	2	25	12.3	8	11	3.46	2	1.21	1.34	550	1	0		1	0	0
82	5	7	2	2	2	1	0	0	0		0	111	6	2	50	#NULL!	#NULL!	#NULL!	#NULL!	#NULL!	#NULL!	#NULL!	#NULL!	#NULL!	#NULL!	#NULL!	#NULL!		#NULL!	#NULL!	#NULL!
82	5	7	2	2	2	1	0	0	0	0	0	111	6	2	50	1	24.1	#NULL!	9	15	#NULL!	#NULL!	#NULL!	#NULL!	#NULL!	1	0		1	0	0
83	8	5	6	2	2	1	1	1	2	0	0	105	5	2	45	0	34.7	0.66	17	14	2.15	1.23	0.72	0.78	656	1	0		1	0	0
83	8	5	6	2	2	1	1	1	2	0	0	105	5	2	45	0	34.7	#NULL!	13	18	#NULL!	#NULL!	#NULL!	#NULL!	#NULL!	1	0		1	0	0
83	8	5	6	2	2	1	1	1	2	0	0	105	5	2	45	0	32.6	2.16	7	14	3.24	1.84	0.95	1.28	567	1	0		1	0	0
84	8	0	5	2	2	0	0	0	1	1	1	113	6	2	45	0	29.3	9.75	#NULL!	#NULL!	4.42	2.74	1.55	1.3	480	1	0		1	0	0
84	8	0	5	2	2	0	0	0	1	0	1	113	6	2	45	0	28.8	#NULL!	1	0	#NULL!	#NULL!	#NULL!	#NULL!	#NULL!	1	0		1	0	0
84	8	0	5	2	2	0	0	0	1	1	1	113	6	2	45	0	28.4	#NULL!	#NULL!	#NULL!	#NULL!	#NULL!	#NULL!	#NULL!	#NULL!	1	0		1	0	0
85	9.5	3	8	3	3	1	1	0	2	1	0	64	2	2	55	1	27.1	#NULL!	#NULL!	#NULL!	#NULL!	#NULL!	#NULL!	#NULL!	#NULL!	1	0		1	0	0
85	9.5	3	8	3	3	1	1	0	2	1	0	64	2	2	55	0	26.4	3.68	3	31	3.41	2.33	0.81	1.05	398	1	0		1	0	0
85	9.5	3	8	3	3	1	1	0	2	1	0	64	2	2	55	0	27.2	8.67	1	38	3.31	2.25	0.8	0.83	530	1	0		1	0	0
86	8	5	8	1	1	1	0	0	2	0	0	83	2	3	65	0	28.1	3.2	10	13	3.43	2.36	0.79	1.4	118	1	0		1	0	0
86	8	5	8	1	1	1	0	0	2	0	0	83	2	3	65	0	28.1	0.52	21	16	2.99	1.66	0.93	1.3	260	1	0		1	0	0
86	8	5	8	1	1	1	0	0	2	1	0	83	2	3	65	0	28.1	0.22	11	24	2.89	1.45	1	1.43	371	1	0		1	0	0
87	5	5	0	2	2	1	1	1	1	0	1	117	7	1	45	0	24.3	12.51	10	22	4.65	3.44	0.87	1.71	277	1	0		1	0	0
87	5	5	0	2	2	1	1	1	1	2	1	117	7	1	45	0	23.4	0.53	17	20	6.1	4.77	1.03	1.62	321	0	0		0	0	0
87	5	5	0	2	2	1	1	1	1	0	1	117	7	1	45	0	24.1	0.91	12	22	6.74	4.85	0.98	2.92	251	0	0		0	0	0
88	10	6	7	1	1	1	0	0	1	0	1	93	3	3	35	0	26.9	20	25	11	4.16	2.93	1.23	1.11	364	1	0		1	0	0
88	10	6	7	1	1	1	0	0	1	0	1	93	3	3	35	2	24.6	0.67	9	29	3.14	1.78	1.22	0.94	347	1	0		1	0	0
88	10	6	7	1	1	1	0	0	1	0	1	93	3	3	35	2	24.4	0.23	6	32	2.99	1.73	1.13	0.74	297	1	0		1	0	0
89	10	0	7	2	2	0	0	1	0	0	0	71	2	3	55	0	#NULL!	10.16	#NULL!	#NULL!	4.25	2.45	1.43	1.7	629	1	0		1	0	0
89	10	0	7	2	2	0	0	1	0	1	0	71	2	3	55	0	23.7	#NULL!	#NULL!	#NULL!	#NULL!	#NULL!	#NULL!	#NULL!	#NULL!	1	0		1	0	0
89	10	0	7	2	2	0	0	1	0	0	0	71	2	3	55	1	23	#NULL!	20	25	#NULL!	#NULL!	#NULL!	#NULL!	#NULL!	1	0		1	0	0
90	5	8	5	2	2	0	0	0	2	0	0	55	1	0	65	1	37	5.72	17	23	6.14	4.4	1.49	1.35	499	1	0		1	0	0
90	5	8	5	2	2	0	0	0	2	0	0	55	1	0	65	2	37.9	0.83	2	16	4.09	2.32	1.6	0.79	202	1	0		1	0	0
90	5	8	5	2	2	0	0	0	2	1	0	55	1	0	65	1	39.8	1.03	1	24	4.41	2.89	1.5	1.17	159	1	0		1	0	0
91	5	10	5	1	1	0	0	0	2	0	0	137	14	1	25	1	22.1	20	9	26	6.06	4.29	1.42	1.45	365	1	0		1	0	0
91	5	10	5	1	1	0	0	0	2	1	0	137	14	1	25	1	22.6	2.21	4	30	3.68	2.35	1.12	0.97	233	0	0		1	0	0
91	5	10	5	1	1	0	0	0	2	0	0	137	14	1	25	1	23.6	1.42	0	32	5.16	3.65	1.12	1.6	117	0	0		1	0	0
92	5	7	7	1	1	0	0	0	0	1	0	84	2	1	45	0	25.5	20	11	21	2.86	1.53	1.16	0.78	244	1	0		1	0	0
92	5	7	7	1	1	0	0	0	0	1	0	84	2	1	45	0	#NULL!	#NULL!	12	27	#NULL!	#NULL!	#NULL!	#NULL!	#NULL!	1	0		1	0	0
92	5	7	7	1	1	0	0	0	0	1	0	84	2	1	45	0	21.2	#NULL!	20	25	#NULL!	#NULL!	#NULL!	#NULL!	#NULL!	1	0		1	0	0
93	6	6	2	1	1	0	0	0	2	0	0	90	3	2	35	1	24.8	13.66	18	13	3.46	2.07	1.09	1.05	392	1	0		1	0	0
93	6	6	2	1	1	0	0	0	2	0	0	90	3	2	35	2	25.4	1.04	9	28	3.08	1.61	1.31	0.72	157	1	0		0	0	0
93	6	6	2	1	1	0	0	0	2	0	0	90	3	2	35	2	25.4	0.54	11	24	3.42	1.77	1.36	0.66	289	1	0		0	0	0
94	5	2	6	1	1	0	0	0	0	0	0	94	3	1	50	1	23	3.18	10	25	4.93	3.49	1.31	1.1	271	1	0		1	0	0
94	5	2	6	1	1	0	0	0	0	0	0	94	3	1	50	2	23.4	0.11	19	15	3.38	1.79	1.47	1.01	361	1	0		1	0	0
94	5	2	6	1	1	0	0	0	0	0	0	94	3	1	50	2	23.2	1.71	12	20	3.31	1.7	1.31	0.83	361	1	0		1	0	0
95	6	4	8	2	2	0	0	0	0	0	0	121	8	2	30	2	24.7	20	13	14	5.27	3.39	1.68	1.15	678	1	0		1	0	0
95	6	4	8	2	2	0	0	0	0	0	0	121	8	2	30	2	#NULL!	#NULL!	18	21	#NULL!	#NULL!	#NULL!	#NULL!	#NULL!	1	0		1	0	0
95	6	4	8	2	2	0	0	0	0		0	121	8	2	30	#NULL!	#NULL!	#NULL!	#NULL!	#NULL!	#NULL!	#NULL!	#NULL!	#NULL!	#NULL!	#NULL!	#NULL!		#NULL!	#NULL!	#NULL!
96	9	8	8	1	1	1	0	1	2	0	0	93	3	1	50	0	21.6	#NULL!	#NULL!	#NULL!	#NULL!	#NULL!	#NULL!	#NULL!	#NULL!	1	0		1	0	1	Cipralex 20mg, Efexor 75mg, Trittico 100mg
96	9	8	8	1	1	1	0	1	2		0	93	3	1	50	#NULL!	#NULL!	#NULL!	#NULL!	#NULL!	#NULL!	#NULL!	#NULL!	#NULL!	#NULL!	#NULL!	#NULL!		#NULL!	#NULL!	#NULL!
96	9	8	8	1	1	1	0	1	2		0	93	3	1	50	#NULL!	#NULL!	#NULL!	#NULL!	#NULL!	#NULL!	#NULL!	#NULL!	#NULL!	#NULL!	#NULL!	#NULL!		#NULL!	#NULL!	#NULL!
97	10	2	3	3	3	0	0	0	2	2	0	98	4	1	30	0	30.1	11.48	#NULL!	#NULL!	6.28	3.88	2.1	1.7	552	1	0		1	0	0
97	10	2	3	3	3	0	0	0	2	2	0	98	4	1	30	2	29.2	0.76	0	28	3.05	1.5	0.93	2.01	366	1	0		1	0	0
97	10	2	3	3	3	0	0	0	2	2	0	98	4	1	30	0	28.3	0.48	0	29	3.2	1.89	1.02	1.11	265	1	0		1	0	0
98	8	6	8	1	1	0	0	0	1	2	1	107	5	1	50	2	27.6	12.5	13	24	3.45	2.03	1.26	1.12	502	1	0		1	0	0
98	8	6	8	1	1	0	0	0	1	2	1	107	5	1	50	2	26.85	0.21	1	25	3.43	1.62	1.72	0.55	269	1	0		1	0	0
98	8	6	8	1	1	0	0	0	1	0	1	107	5	1	50	2	27.7	0.2	2	29	3.13	1.63	1.56	0.68	190	1	0		1	0	0
99	9	5	8	1	1	0	0	0	0	0	0	106	5	3	45	0	30.9	9.53	10	21	4.06	2.69	1.16	1.2	619	1	0		1	0	0
99	9	5	8	1	1	0	0	0	0	0	0	106	5	3	45	0	29.6	0.96	3	26	3.57	1.97	1.16	1.51	278	1	0		1	0	0
99	9	5	8	1	1	0	0	0	0	0	0	106	5	3	45	1	30.1	0.47	24	35.7	3.62	1.99	1.32	1.34	249	1	0		1	0	0
100	7	2	5	2	2	0	0	0	2	0	0	110	5	1	50	2	32.8	20	4	22	1.87	0.77	0.6	0.67	499	1	0		1	0	0
100	7	2	5	2	2	0	0	0	2	0	0	110	5	1	50	2	32.4	20	0	25	3.37	1.93	1.14	1.48	438	1	1	Marcoumar	1	0	0
100	7	2	5	2	2	0	0	0	2	0	0	110	5	1	50	2	34.3	1.93	0	30	3.25	1.91	0.93	1.78	322	1	1	Marcoumar	1	0	0
101	6	4	5	3	3	1	0	0	2	0	0	119	7	3	#NULL!	0	23.1	10.16	#NULL!	#NULL!	4.57	3.38	0.83	1.47	811	1	1	Xarelto	1	0	0
101	6	4	5	3	3	1	0	0	2	0	0	119	7	3	#NULL!	0	21.4	5.39	13	18	2.92	1.58	0.75	0.72	926	1	1	Marcoumar	1	0	1	Trittico
101	6	4	5	3	3	1	0	0	2	0	0	119	7	3	#NULL!	0	22.1	4.66	#NULL!	#NULL!	2.24	1.1	0.81	0.73	635	1	1	Marcoumar	1	0	1	Trittico
102	10	5	10	1	1	1	0	1	2	0	0	113	6	2	60	0	30.8	20	16	24	2.49	1.42	0.53	1.3	483	1	0		1	0	0
102	10	5	10	1	1	1	0	1	2	0	0	113	6	2	60	0	28.6	#NULL!	0	32	#NULL!	#NULL!	#NULL!	#NULL!	#NULL!	1	0		1	0	0
102	10	5	10	1	1	1	0	1	2	0	0	113	6	2	60	2	31.1	#NULL!	1	36	#NULL!	#NULL!	#NULL!	#NULL!	#NULL!	1	0		1	0	0
103	10	5	5	2	2	1	1	0	0	1	0	138	14	3	21	0	18.6	1.48	21	18	4.22	2.42	1.2	1.52	1292	1	0		0	0	0
103	10	5	5	2	2	1	1	0	0		0	138	14	3	21	#NULL!	#NULL!	#NULL!	#NULL!	#NULL!	#NULL!	#NULL!	#NULL!	#NULL!	#NULL!	#NULL!	#NULL!		#NULL!	#NULL!	#NULL!
103	10	5	5	2	2	1	1	0	0		0	138	14	3	21	#NULL!	#NULL!	#NULL!	#NULL!	#NULL!	#NULL!	#NULL!	#NULL!	#NULL!	#NULL!	#NULL!	#NULL!		#NULL!	#NULL!	#NULL!
104	10	8	2	4	3	0	0	1	1	0	1	110	5	2	60	0	24.1	4.8	10	9	3.9	2.35	1.52	0.83	346	1	0		1	0	0
104	10	8	2	4	3	0	0	1	1	0	1	110	5	2	60	0	23.3	2.29	12	19	3.78	1.44	2.29	0.54	442	0	0		1	0	0
104	10	8	2	4	3	0	0	1	1	0	1	110	5	2	60	0	22.5	0.62	15	24	3.45	1.34	2.03	0.61	298	0	0		1	0	0
105	6	4	2	2	2	0	0	0	2	0	0	96	3	2	55	0	24.7	20	26	28	4.62	2.73	1.5	1.07	176	1	0		1	1	0
105	6	4	2	2	2	0	0	0	2		0	96	3	2	55	#NULL!	#NULL!	#NULL!	#NULL!	#NULL!	#NULL!	#NULL!	#NULL!	#NULL!	#NULL!	#NULL!	#NULL!		#NULL!	#NULL!	#NULL!
105	6	4	2	2	2	0	0	0	2		0	96	3	2	55	#NULL!	#NULL!	#NULL!	#NULL!	#NULL!	#NULL!	#NULL!	#NULL!	#NULL!	#NULL!	#NULL!	#NULL!		#NULL!	#NULL!	#NULL!
106	6	4	4	2	2	0	0	0	2	0	0	#NULL!	#NULL!	1	45	0	34.3	20	17	16	3.91	2.08	1.43	1.53	712	1	0		1	0	0
106	6	4	4	2	2	0	0	0	2	0	0	#NULL!	#NULL!	1	45	2	36.2	2.21	2	22	4.4	2.62	1.45	1.54	567	1	0		1	0	0
106	6	4	4	2	2	0	0	0	2	1	0	#NULL!	#NULL!	1	45	1	34.9	3.05	1.1	20	4.07	2.37	1.73	0.76	477	1	0		1	0	1	Citalopram
107	9	8	6	1	1	1	0	1	1	0	1	#NULL!	#NULL!	2	65	2	29.1	14.15	10	24	4.75	3.37	1.16	1.43	318	1	0		1	0	0
107	9	8	6	1	1	1	0	1	1	0	1	#NULL!	#NULL!	2	65	2	29.4	0.44	14	19	3.82	2.05	1.53	1.21	316	1	0		1	0	0
107	9	8	6	1	1	1	0	1	1	0	1	#NULL!	#NULL!	2	65	2	30.4	#NULL!	5	29	#NULL!	#NULL!	#NULL!	#NULL!	#NULL!	1	0		1	0	1	Sertralin
108	10	7	7	1	1	1	0	1	2	0	0	63	1	2	45	0	31.4	20	15	22	4.27	2.61	0.88	1.97	686	1	0		1	0	0
108	10	7	7	1	1	1	0	1	2	1	0	63	1	2	45	2	30.1	#NULL!	21	15	#NULL!	#NULL!	#NULL!	#NULL!	#NULL!	1	1	Marcoumar	1	0	0
108	10	7	7	1	1	1	0	1	2	1	0	63	1	2	45	1	30.05	#NULL!	26	12	#NULL!	#NULL!	#NULL!	#NULL!	#NULL!	1	0		1	0	0
109	9	7	8	1	1	1	0	0	2	0	0	81	2	3	50	0	24.5	12.67	13	19	4.4	3.1	0.9	0.98	813	1	0		1	0	0
109	9	7	8	1	1	1	0	0	2	0	0	81	2	3	50	2	25.2	1.06	2	29	3.62	2.33	1.02	0.97	398	1	0		1	0	0
109	9	7	8	1	1	1	0	0	2	0	0	81	2	3	50	2	25.14	0.8	8	28.9	3.96	2.58	1.19	0.99	341	1	0		1	0	0
110	10	3	5	3	3	1	1	0	1	0	1	139	14	2	25	0	30.5	20	#NULL!	#NULL!	2.47	1.06	1.43	0.63	352	1	0		1	0	0
110	10	3	5	3	3	1	1	0	1		1	139	14	2	25	#NULL!	#NULL!	#NULL!	#NULL!	#NULL!	#NULL!	#NULL!	#NULL!	#NULL!	#NULL!	#NULL!	#NULL!		#NULL!	#NULL!	#NULL!
110	10	3	5	3	3	1	1	0	1		1	139	14	2	25	#NULL!	#NULL!	#NULL!	#NULL!	#NULL!	#NULL!	#NULL!	#NULL!	#NULL!	#NULL!	#NULL!	#NULL!		#NULL!	#NULL!	#NULL!
111	10	4	7	1	1	0	0	0	0	0	0	64	1	1	45	0	42.97	20	28	5	3.51	2.31	0.89	1.34	715	1	0		1	0	0
111	10	4	7	1	1	0	0	0	0	0	0	64	1	1	45	2	43.5	1.51	3	22	2.23	0.97	0.85	1.51	265	1	0		1	0	0
111	10	4	7	1	1	0	0	0	0	0	0	64	1	1	45	1	45.8	#NULL!	3	24	#NULL!	#NULL!	#NULL!	#NULL!	#NULL!	1	0		1	0	0
112	9	0	8	1	1	1	0	0	0	0	0	104	5	3	40	1	26.6	20	17	18	4.73	3.02	1.23	1.59	606	1	0		1	0	0
112	9	0	8	1	1	1	0	0	0	0	0	104	5	3	40	2	24.1	13.52	15	11	2.58	1.18	1.07	0.87	320	1	0		1	0	0
112	9	0	8	1	1	1	0	0	0		0	104	5	3	40	#NULL!	#NULL!	#NULL!	#NULL!	#NULL!	#NULL!	#NULL!	#NULL!	#NULL!	#NULL!	#NULL!	#NULL!		#NULL!	#NULL!	#NULL!
113	9	0	2	1	1	1	0	1	0	0	0	107	5	3	50	2	27.1	15.06	1	36	4.31	2.67	1.09	1.72	462	1	0		1	0	0
113	9	0	2	1	1	1	0	1	0	0	0	107	5	3	50	2	25.9	0.77	2	37	3.61	2.07	1.19	1.19	321	1	1	Xarelto 20	1	0	0
113	9	0	2	1	1	1	0	1	0	0	0	107	5	3	50	2	26.47	2.01	0	38	5.44	3.39	1.34	2.37	437	1	1	Xarelto 20mg	1	0	0
114	8	8	6	1	1	0	0	0	1	1	1	87	2	3	65	1	24.1	3.42	17	27	4.91	3.54	1.46	1.08	556	1	0		1	0	0
114	8	8	6	1	1	0	0	0	1	1	1	87	2	3	65	2	23.2	0.33	11	31	3.09	1.53	1.45	0.68	316	1	0		1	0	0
114	8	8	6	1	1	0	0	0	1	1	1	87	2	3	65	2	22.8	0.22	21	25	3.21	1.56	1.6	0.65	268	1	0		1	0	0
115	7	5	7	1	1	0	0	0	2	0	0	77	2	1	60	2	28.4	5.52	11	20	3.49	2.13	0.72	2.12	340	1	0		1	0	0
115	7	5	7	1	1	0	0	0	2	0	0	77	2	1	60	2	28.8	0.63	4	23	2.85	1.28	0.88	2.03	384	1	0		1	0	0
115	7	5	7	1	1	0	0	0	2	0	0	77	2	1	60	2	28.9	1.06	5	24	2.55	1.38	0.95	1.19	246	1	0		1	0	0
116	8	5	7	1	1	1	0	1	2	1	0	108	5	1	25	0	26.9	20	23	25	3.21	1.69	0.73	2.35	286	1	0		1	0	0
116	8	5	7	1	1	1	0	1	2	1	0	108	5	1	25	2	30.9	0.27	9	25	3.89	0.64	0.6	4.7	294	1	0		1	0	1	Cipralex aktuell abgesetzt
116	8	5	7	1	1	1	0	1	2	1	0	108	5	1	25	2	28	0.1	8	19	2.51	0.87	0.65	2.53	432	1	0		1	0	0
117	8	8	3	9	3	1	0	1	0	0	0	94	3	3	#NULL!	0	33.1	20	#NULL!	#NULL!	5.7	4.24	0.91	1.68	451	0	1	Marcoumar	1	0	0
117	8	8	3	9	3	1	0	1	0	0	0	94	3	3	#NULL!	0	33.3	4.59	14	26	4.98	3.67	1.04	1.1	474	0	1	Marcoumar	1	0	0
117	8	8	3	9	3	1	0	1	0	0	0	94	3	3	#NULL!	0	33.7	2.31	16	24	4.98	3.81	1.01	2.39	496	1	1	Marcoumar 3mg	1	0	0
118	9	9	6	5	3	0	1	0	0	0	0	170	30	3	30	0	21.9	20	#NULL!	#NULL!	7.37	5.7	0.81	1.16	825	1	1	Sintron	1	0	0
118	9	9	6	5	3	0	1	0	0		0	170	30	3	30	#NULL!	#NULL!	#NULL!	#NULL!	#NULL!	#NULL!	#NULL!	#NULL!	#NULL!	#NULL!	#NULL!	#NULL!		#NULL!	#NULL!	#NULL!
118	9	9	6	5	3	0	1	0	0		0	170	30	3	30	#NULL!	#NULL!	#NULL!	#NULL!	#NULL!	#NULL!	#NULL!	#NULL!	#NULL!	#NULL!	#NULL!	#NULL!		#NULL!	#NULL!	#NULL!
119	5	5	5	1	1	0	0	0	1	2	1	120	8	1	45	2	21.6	20	20	19	4.3	2.95	0.87	1.1	600	0	1	Xarelto	1	0	0
119	5	5	5	1	1	0	0	0	1	0	1	120	8	1	45	2	21.6	0.67	7	21	4.85	3.12	1.61	0.86	350	1	1	Xarelto 20	1	0	1	Citalopram
119	5	5	5	1	1	0	0	0	1	0	1	120	8	1	45	2	22.2	0.8	9	26	4.36	2.71	1.64	0.8	428	0	1	Xarelto 20mg	1	0	1	Citalopram
120	5	0	5	5	3	1	0	1	2	0	0	102	4	2	60	0	25.6	20	11	14	2.49	1.16	1.14	0.67	1157	1	0		1	0	0
120	5	0	5	5	3	1	0	1	2	1	0	102	4	2	60	0	26.35	0.8	10	19	3.47	2.01	1.29	0.72	440	1	0		1	0	0
120	5	0	5	5	3	1	0	1	2	1	0	102	4	2	60	0	24.2	0.77	3	21	2.86	1.35	1.22	1.07	360	1	0		1	0	0
121	6	5	4	2	2	1	0	0	2	0	0	60	1	0	65	0	31.2	3.08	16	15	3.86	2.46	0.79	1.87	618	1	0		1	0	0
121	6	5	4	2	2	1	0	0	2	0	0	60	1	0	65	0	34.1	2.36	23	21	4.82	3.09	0.95	3.17	473	1	0		1	0	0
121	6	5	4	2	2	1	0	0	2	0	0	60	1	0	65	2	31.6	3.61	8	24	4.45	2.75	1.03	2.84	570	1	0		1	0	0
122	10	3	7	1	1	0	0	0	2	0	0	117	7	1	42	0	21.6	#NULL!	#NULL!	#NULL!	#NULL!	#NULL!	#NULL!	#NULL!	#NULL!	1	0		1	0	0
122	10	3	7	1	1	0	0	0	2		0	117	7	1	42	#NULL!	#NULL!	#NULL!	#NULL!	#NULL!	#NULL!	#NULL!	#NULL!	#NULL!	#NULL!	#NULL!	#NULL!		#NULL!	#NULL!	#NULL!
122	10	3	7	1	1	0	0	0	2		0	117	7	1	42	#NULL!	#NULL!	#NULL!	#NULL!	#NULL!	#NULL!	#NULL!	#NULL!	#NULL!	#NULL!	#NULL!	#NULL!		#NULL!	#NULL!	#NULL!
123	10	8	2	1	1	1	0	0	1	0	1	101	4	1	45	2	27.2	20	13	12	4.63	3.36	1.05	1.08	562	1	0		1	0	0
123	10	8	2	1	1	1	0	0	1	0	1	101	4	1	45	2	23.95	0.58	0	32	4.24	2.41	1.86	0.57	296	1	0		0	0	0
123	10	8	2	1	1	1	0	0	1	2	1	101	4	1	45	2	24	0.96	3.3	27	4.28	2.26	1.68	0.88	294	1	0		1	0	0
124	9	8	1	1	1	0	0	0	1	0	1	105	5	1	35	0	22.1	20	15	13	2.48	1	1.15	0.54	#NULL!	1	0		1	0	0
124	9	8	1	1	1	0	0	0	1		1	105	5	1	35	#NULL!	#NULL!	#NULL!	#NULL!	#NULL!	#NULL!	#NULL!	#NULL!	#NULL!	#NULL!	#NULL!	#NULL!		#NULL!	#NULL!	#NULL!
124	9	8	1	1	1	0	0	0	1		1	105	5	1	35	#NULL!	#NULL!	#NULL!	#NULL!	#NULL!	#NULL!	#NULL!	#NULL!	#NULL!	#NULL!	#NULL!	#NULL!		#NULL!	#NULL!	#NULL!
125	6	8	7	2	2	0	0	0	0	0	0	160	28	1	20	0	25.7	20	#NULL!	#NULL!	3.97	2.56	1.07	1.27	540	1	1	Xarelto	1	0	0
125	6	8	7	2	2	0	0	0	0	2	0	160	28	1	20	2	25.8	0.9	2	34	4.63	2.82	1.46	1.44	638	1	1	Xarelto 20	1	0	0
125	6	8	7	2	2	0	0	0	0	0	0	160	28	1	20	1	25.2	20	9	28	4.34	3.01	0.5	1.78	667	0	1	Xarelto	0	0	0
126	8	3	5	1	1	1	0	0	0	0	0	136	13	2	40	2	23	9.45	4.44	26.67	5.52	3.71	1.17	2.33	492	1	0		1	0	0
126	8	3	5	1	1	1	0	0	0	0	0	136	13	2	40	2	23	1.2	4	13	4.11	2.27	1.32	1.64	412	1	0		1	0	0
126	8	3	5	1	1	1	0	0	0	0	0	136	13	2	40	2	23.5	0.59	6	24	3.83	2.24	1.4	1.24	374	1	0		1	0	0
127	10	10	7	2	2	1	0	0	1	0	1	136	13	2	75	1	26.9	20	12	22	4.91	3.5	1.13	0.88	500	1	0		0	0	0
127	10	10	7	2	2	1	0	0	1	0	1	136	13	2	75	1	26	0.99	11	16	3.49	2.09	1.16	1.03	388	1	0		1	0	0
127	10	10	7	2	2	1	0	0	1	0	1	136	13	2	75	1	25.3	0.38	11	18	3.57	2.23	1.19	1.06	422	1	0		1	0	0
128	8	7	3	1	1	1	0	0	2	0	0	108	5	3	55	2	25.95	8.56	19	19	2.9	1.76	0.92	0.9	706	1	0		1	0	0
128	8	7	3	1	1	1	0	0	2	0	0	108	5	3	55	2	27	0.12	8	26	2.92	1.66	1.12	0.56	324	1	0		1	0	0
128	8	7	3	1	1	1	0	0	2	2	0	108	5	3	55	1	28.4	0.27	7	24	3.69	2.39	1.06	0.92	299	1	0		1	0	0
129	9	0	10	3	3	1	0	1	2	0	0	108	5	2	55	0	35.4	20	16	15	2.67	2.01	0.76	1.19	940	1	0		1	0	0
129	9	0	10	3	3	1	0	1	2	0	0	108	5	2	55	0	35	#NULL!	4	19	#NULL!	#NULL!	#NULL!	#NULL!	#NULL!	1	0		1	0	0
129	9	0	10	3	3	1	0	1	2	0	0	108	5	2	55	0	35.7	4.57	9	20	2.15	0.79	0.69	2.3	349	1	0		1	0	0
130	10	7	6	3	3	1	0	1	2	0	0	103	4	1	45	0	19.6	1.1	0	28	5.8	4.33	1.22	1.34	18	1	0		1	0	0
130	10	7	6	3	3	1	0	1	2	0	0	103	4	1	45	2	21.1	#NULL!	0	25	#NULL!	#NULL!	#NULL!	#NULL!	#NULL!	1	0		1	0	0
130	10	7	6	3	3	1	0	1	2	0	0	103	4	1	45	0	21.7	#NULL!	4	23	#NULL!	#NULL!	#NULL!	#NULL!	#NULL!	1	0		1	0	1	Citalopram
131	7	8	10	2	2	0	0	0	0	0	0	107	5	1	40	0	27.9	20	14	19	5.46	3.63	1.7	0.95	416	1	0		1	0	0
131	7	8	10	2	2	0	0	0	0	0	0	107	5	1	40	2	27.1	1.01	5	30	4.08	2.19	1.64	0.86	432	1	0		1	0	0
131	7	8	10	2	2	0	0	0	0	0	0	107	5	1	40	1	27.4	0.42	10	27	3.82	1.93	1.65	0.9	276	1	0		1	0	0
132	9	5	0	1	1	0	0	0	1	0	1	101	4	1	50	1	25.8	7.86	2	23	4.94	3.32	1.32	1.37	311	1	0		1	0	0
132	9	5	0	1	1	0	0	0	1	0	1	101	4	1	50	2	26.1	1.51	0	31	3.55	1.6	1.65	1.13	315	1	0		1	0	0
132	9	5	0	1	1	0	0	0	1	0	1	101	4	1	50	1	29.1	#NULL!	0	35	#NULL!	#NULL!	#NULL!	#NULL!	#NULL!	1	0		1	0	0
133	8	6	3	2	2	0	0	1	0	0	0	70	2	1	45	1	30.2	20	27	12	4.46	2.67	1.49	0.97	580	1	0		0	0	1	Citalopram
133	8	6	3	2	2	0	0	1	0	1	0	70	2	1	45	2	30.7	3.55	9	22	4.57	2.51	1.79	0.59	207	1	0		0	0	1	Seropram
133	8	6	3	2	2	0	0	1	0	0	0	70	2	1	45	2	32	4.05	6	16	5.44	3.37	1.8	0.93	311	1	0		0	0	1	Zeropram
134	8	8	8.5	1	1	0	0	1	2	0	0	72	2	1	60	0	27.8	#NULL!	18	11	#NULL!	#NULL!	#NULL!	#NULL!	#NULL!	1	0		1	0	0
134	8	8	8.5	1	1	0	0	1	2	0	0	72	2	1	60	2	27.4	0.48	11	18	4.22	2.12	2.08	0.79	179	1	0		1	0	0
134	8	8	8.5	1	1	0	0	1	2	0	0	72	2	1	60	0	27.1	0.52	15	13	4.09	2.31	1.65	0.87	272	1	0		1	0	0
135	9	6	3	2	2	0	0	1	2	0	0	83	2	3	65	0	25.2	1.15	27	7	4.25	2.85	1.09	1.11	394	1	0		1	0	0
135	9	6	3	2	2	0	0	1	2	0	0	83	2	3	65	2	23.3	#NULL!	12	26	#NULL!	#NULL!	#NULL!	#NULL!	#NULL!	1	0		1	0	0
135	9	6	3	2	2	0	0	1	2	0	0	83	2	3	65	0	24.6	2.06	3	28	3.14	1.79	1.27	0.67	277	1	0		1	0	0
136	4	1	8	2	2	#NULL!	0	0	1	0	1	145	18	1	#NULL!	1	27.2	10.12	15	19	4.11	2.94	0.93	1.26	531	1	0		1	0	0
136	4	1	8	2	2	#NULL!	0	0	1	0	1	145	18	1	#NULL!	2	25.3	0.23	5	24	4.04	2.2	1.84	0.58	255	1	0		1	0	0
136	4	1	8	2	2	#NULL!	0	0	1	0	1	145	18	1	#NULL!	2	25.9	0.8	3	23	4.25	2.3	1.63	1.46	484	1	0		1	0	0
137	9	0	7.5	2	2	1	1	0	2	0	0	95	3	2	27.5	2	32.2	20	#NULL!	#NULL!	3.98	2.37	1	1.29	1281	1	0		1	0	0
137	9	0	7.5	2	2	1	1	0	2	0	0	95	3	2	27.5	2	35.3	0.4	15	29	3.41	1.76	1.13	2.15	262	1	0		1	0	0
137	9	0	7.5	2	2	1	1	0	2		0	95	3	2	27.5	#NULL!	#NULL!	#NULL!	#NULL!	#NULL!	#NULL!	#NULL!	#NULL!	#NULL!	#NULL!	#NULL!	#NULL!		#NULL!	#NULL!	#NULL!
138	10	7	8	1	1	0	0	1	0	0	0	#NULL!	#NULL!	1	50	0	33.7	14.53	#NULL!	#NULL!	5.62	3.86	1.14	2.14	350	1	0		1	0	0
138	10	7	8	1	1	0	0	1	0	0	0	#NULL!	#NULL!	1	50	2	34	4.03	2	34	2.88	1.52	1.13	1.1	267	1	0		1	0	0
138	10	7	8	1	1	0	0	1	0	0	0	#NULL!	#NULL!	1	50	0	35.6	0.44	5	31	3.15	1.55	1.06	1.86	351	1	0		1	0	0
139	8	6.5	5.5	1	1	0	0	0	0	0	0	103	4	1	45	2	30.4	20	#NULL!	#NULL!	3.41	1.86	1.41	0.9	399	1	0		1	0	0
139	8	6.5	5.5	1	1	0	0	0	0		0	103	4	1	45	#NULL!	#NULL!	#NULL!	#NULL!	#NULL!	#NULL!	#NULL!	#NULL!	#NULL!	#NULL!	#NULL!	#NULL!		#NULL!	#NULL!	#NULL!
139	8	6.5	5.5	1	1	0	0	0	0		0	103	4	1	45	#NULL!	#NULL!	#NULL!	#NULL!	#NULL!	#NULL!	#NULL!	#NULL!	#NULL!	#NULL!	#NULL!	#NULL!		#NULL!	#NULL!	#NULL!
140	7	6	6	1	1	1	0	0	0	0	0	143	16	3	50	2	25.6	20	4	30	3.17	2.1	1	0.8	774	1	1	Apixapan	1	0	0
140	7	6	6	1	1	1	0	0	0	0	0	143	16	3	50	2	23.3	0.1	0	31	2.99	1.87	1.06	0.72	186	1	0		1	0	0
140	7	6	6	1	1	1	0	0	0	0	0	143	16	3	50	1	24.1	0.38	1	29	3.81	2.32	1.17	1.22	402	1	0		1	0	0
141	7	5	4	3	3	0	1	0	0	0	0	147	18	2	50	1	27.7	3.51	13	21	2.97	1.85	0.86	0.97	345	1	1	Rivaroxaban	1	0	0
141	7	5	4	3	3	0	1	0	0	0	0	147	18	2	50	1	28.7	0.61	16	10	3.27	1.98	0.92	1.11	499	1	0		1	0	0
141	7	5	4	3	3	0	1	0	0		0	147	18	2	50	#NULL!	#NULL!	#NULL!	18	11	#NULL!	#NULL!	#NULL!	#NULL!	#NULL!	#NULL!	#NULL!		#NULL!	#NULL!	#NULL!
142	6	8	6	1	1	0	0	0	0	1	0	115	6	1	40	1	22.2	20	15.56	16	5.28	3.44	1.69	1.05	557	1	1	Rivaroxaban	1	0	0
142	6	8	6	1	1	0	0	0	0	1	0	115	6	1	40	1	22.2	0.92	1	32	3.23	1.68	1.51	0.59	413	1	1	Xeralto 15 mg	1	0	0
142	6	8	6	1	1	0	0	0	0		0	115	6	1	40	#NULL!	#NULL!	#NULL!	#NULL!	#NULL!	#NULL!	#NULL!	#NULL!	#NULL!	#NULL!	#NULL!	#NULL!		#NULL!	#NULL!	#NULL!
143	6	10	10	1	1	0	0	0	2	0	0	#NULL!	#NULL!	2	40	0	25.5	20	24	17	3	2.01	0.54	1.19	700	1	0		1	0	0
143	6	10	10	1	1	0	0	0	2	1	0	#NULL!	#NULL!	2	40	2	22.5	1.04	14	24	3.1	2.02	0.83	1.03	220	1	0		1	0	0
143	6	10	10	1	1	0	0	0	2		0	#NULL!	#NULL!	2	40	#NULL!	#NULL!	#NULL!	#NULL!	#NULL!	#NULL!	#NULL!	#NULL!	#NULL!	#NULL!	#NULL!	#NULL!		#NULL!	#NULL!	#NULL!
144	8.5	8	5	1	1	0	0	0	2	2	0	82	2	1	40	1	28.7	20	12	25	3.72	2.24	1.33	0.84	560	1	0		1	0	0
144	8.5	8	5	1	1	0	0	0	2	0	0	82	2	1	40	2	29.4	#NULL!	4	29	#NULL!	#NULL!	#NULL!	#NULL!	#NULL!	1	0		1	0	0
144	8.5	8	5	1	1	0	0	0	2		0	82	2	1	40	#NULL!	#NULL!	#NULL!	#NULL!	#NULL!	#NULL!	#NULL!	#NULL!	#NULL!	#NULL!	#NULL!	#NULL!		#NULL!	#NULL!	#NULL!
145	6	5	7	1	1	0	0	1	2	0	0	101	4	2	35	2	25.1	20	15.56	18	4.23	2.61	1.38	1.07	519	1	0		1	0	0
145	6	5	7	1	1	0	0	1	2	0	0	101	4	2	35	2	26.2	0.27	11	26	3.49	1.96	1.49	0.66	341	1	0		1	0	0
145	6	5	7	1	1	0	0	1	2		0	101	4	2	35	#NULL!	#NULL!	#NULL!	#NULL!	#NULL!	#NULL!	#NULL!	#NULL!	#NULL!	#NULL!	#NULL!	#NULL!		#NULL!	#NULL!	#NULL!
146	8	5	4	2	2	1	0	0	2	1	0	89	3	2	55	1	25.9	3.33	12	9	4.26	2.9	0.91	1.14	401	1	0		1	0	0
146	8	5	4	2	2	1	0	0	2	1	0	89	3	2	55	1	22.04	0.21	11	14	2.82	1.54	0.97	0.96	418	1	0		1	0	0
146	8	5	4	2	2	1	0	0	2		0	89	3	2	55	#NULL!	#NULL!	#NULL!	#NULL!	#NULL!	#NULL!	#NULL!	#NULL!	#NULL!	#NULL!	#NULL!	#NULL!		#NULL!	#NULL!	#NULL!
147	8	6	1	1	1	0	0	0	2	0	0	214	80	1	44	1	19.7	20	18	5	4.09	2.6	1.34	0.7	1233	1	0		1	0	0
147	8	6	1	1	1	0	0	0	2	1	0	214	80	1	44	1	25.1	5.27	16	9	2.7	1.52	0.74	1.43	412	0	1	Marcoumar 3mg	1	0	0
147	8	6	1	1	1	0	0	0	2		0	214	80	1	44	#NULL!	#NULL!	#NULL!	#NULL!	#NULL!	#NULL!	#NULL!	#NULL!	#NULL!	#NULL!	#NULL!	#NULL!		#NULL!	#NULL!	#NULL!
148	10	9	8	3	3	1	0	1	2	1	0	124	9	2	32.5	0	35.1	20	#NULL!	#NULL!	4.27	2.92	0.94	1.2	294	1	0		1	0	0
148	10	9	8	3	3	1	0	1	2		0	124	9	2	32.5	#NULL!	#NULL!	#NULL!	#NULL!	#NULL!	#NULL!	#NULL!	#NULL!	#NULL!	#NULL!	#NULL!	#NULL!		#NULL!	#NULL!	#NULL!
148	10	9	8	3	3	1	0	1	2		0	124	9	2	32.5	#NULL!	#NULL!	#NULL!	#NULL!	#NULL!	#NULL!	#NULL!	#NULL!	#NULL!	#NULL!	#NULL!	#NULL!		#NULL!	#NULL!	#NULL!
149	8	3	1	1	1	1	0	1	1	1	1	124	9	2	40	0	27.2	0.1	16	9	3.42	1.98	0.23	1.92	471	1	0		1	0	1	Escitalopram
149	8	3	1	1	1	1	0	1	1	1	1	124	9	2	40	2	20.2	1.68	12	28	3.3	1.8	0.86	2.28	539	1	0		0	0	1	Zyprexa
149	8	3	1	1	1	1	0	1	1		1	124	9	2	40	#NULL!	#NULL!	#NULL!	#NULL!	#NULL!	#NULL!	#NULL!	#NULL!	#NULL!	#NULL!	#NULL!	#NULL!		#NULL!	#NULL!	#NULL!
150	10	3	7	1	1	1	0	0	2	0	0	101	4	1	55	0	27.4	20	16	9	4.96	3.22	0.83	1.88	383	1	0		1	0	0
150	10	3	7	1	1	1	0	0	2	0	0	101	4	1	55	2	27.1	8.58	7	25	3.59	1.93	0.96	2.03	395	1	0		1	0	0
150	10	3	7	1	1	1	0	0	2		0	101	4	1	55	#NULL!	#NULL!	#NULL!	#NULL!	#NULL!	#NULL!	#NULL!	#NULL!	#NULL!	#NULL!	#NULL!	#NULL!		#NULL!	#NULL!	#NULL!
151	8	0	5	3	3	0	0	0	0	1	0	164	30	3	60	1	27	8.93	5	31	3.62	2.14	1.14	0.69	308	1	0		1	1	0
151	8	0	5	3	3	0	0	0	0	0	0	164	30	3	60	1	26.6	0.47	5	33	2.95	1.49	1.26	0.74	352	1	0		1	0	0
151	8	0	5	3	3	0	0	0	0		0	164	30	3	60	#NULL!	#NULL!	#NULL!	#NULL!	#NULL!	#NULL!	#NULL!	#NULL!	#NULL!	#NULL!	#NULL!	#NULL!		#NULL!	#NULL!	#NULL!
152	5	5	5	2	2	1	0	0	2	0	0	#NULL!	#NULL!	1	60	0	34.7	20	10	22	5.08	3.42	1.33	1.53	243	1	0		1	0	0
152	5	5	5	2	2	1	0	0	2	0	0	#NULL!	#NULL!	1	60	2	33.2	0.42	13	26	3.34	1.78	1.23	1.87	299	1	0		1	0	0
152	5	5	5	2	2	1	0	0	2		0	#NULL!	#NULL!	1	60	#NULL!	#NULL!	#NULL!	#NULL!	#NULL!	#NULL!	#NULL!	#NULL!	#NULL!	#NULL!	#NULL!	#NULL!		#NULL!	#NULL!	#NULL!
153	8	7	0	3	3	0	0	0	0	1	0	124	9	3	70	1	25.5	18.46	5	3	4.3	2.51	0.65	3.41	336	1	0		1	0	0
153	8	7	0	3	3	0	0	0	0		0	124	9	3	70	#NULL!	#NULL!	#NULL!	#NULL!	#NULL!	#NULL!	#NULL!	#NULL!	#NULL!	#NULL!	#NULL!	#NULL!		#NULL!	#NULL!	#NULL!
153	8	7	0	3	3	0	0	0	0		0	124	9	3	70	#NULL!	#NULL!	#NULL!	#NULL!	#NULL!	#NULL!	#NULL!	#NULL!	#NULL!	#NULL!	#NULL!	#NULL!		#NULL!	#NULL!	#NULL!
154	8	4	3	2	2	1	1	0	2	0	0	160	28	3	25	0	23.4	20	24.44	10	5.09	3.3	1.03	1.82	500	1	0		1	0	1	Remeron
154	8	4	3	2	2	1	1	0	2	0	0	160	28	3	25	2	21.3	#NULL!	6	30	#NULL!	#NULL!	#NULL!	#NULL!	#NULL!	1	#NULL!		1	#NULL!	#NULL!
154	8	4	3	2	2	1	1	0	2		0	160	28	3	25	#NULL!	#NULL!	#NULL!	#NULL!	#NULL!	#NULL!	#NULL!	#NULL!	#NULL!	#NULL!	#NULL!	#NULL!		#NULL!	#NULL!	#NULL!
155	8	10	3	1	1	0	0	1	2	0	0	100	4	1	45	2	36	14.47	0	34	5.85	4.49	0.69	2.33	355	1	0		1	0	0
155	8	10	3	1	1	0	0	1	2	1	0	100	4	1	45	0	36.3	1.77	3.33	30	3.13	2.1	0.98	1.35	236	1	0		1	0	0
155	8	10	3	1	1	0	0	1	2		0	100	4	1	45	#NULL!	#NULL!	#NULL!	#NULL!	#NULL!	#NULL!	#NULL!	#NULL!	#NULL!	#NULL!	#NULL!	#NULL!		#NULL!	#NULL!	#NULL!
156	6	3	6	2	2	0	0	0	1	1	1	#NULL!	#NULL!	2	45	1	27.4	#NULL!	#NULL!	#NULL!	#NULL!	#NULL!	#NULL!	#NULL!	#NULL!	1	0		1	0	0
156	6	3	6	2	2	0	0	0	1	1	1	#NULL!	#NULL!	2	45	2	24.1	0.81	6	8	2.95	1.72	1.29	1.11	395	0	0		1	0	0
156	6	3	6	2	2	0	0	0	1		1	#NULL!	#NULL!	2	45	#NULL!	#NULL!	#NULL!	#NULL!	#NULL!	#NULL!	#NULL!	#NULL!	#NULL!	#NULL!	#NULL!	#NULL!		#NULL!	#NULL!	#NULL!
157	10	5	0	2	2	0	1	0	0	0	0	131	11	2	45	0	23.5	20	#NULL!	#NULL!	3.06	1.92	1.03	0.76	360	1	0		1	0	0
157	10	5	0	2	2	0	1	0	0		0	131	11	2	45	#NULL!	#NULL!	#NULL!	#NULL!	#NULL!	#NULL!	#NULL!	#NULL!	#NULL!	#NULL!	#NULL!	#NULL!		#NULL!	#NULL!	#NULL!
157	10	5	0	2	2	0	1	0	0		0	131	11	2	45	#NULL!	#NULL!	#NULL!	#NULL!	#NULL!	#NULL!	#NULL!	#NULL!	#NULL!	#NULL!	#NULL!	#NULL!		#NULL!	#NULL!	#NULL!
158	7	6	8	1	1	1	0	1	2	0	0	115	7	1	30	2	21.4	8.06	24	7	6.33	4.85	1.21	1.31	889	1	0		1	0	0
158	7	6	8	1	1	1	0	1	2	1	0	115	7	1	30	0	20.7	0.55	6	31	4.73	3.35	1.25	1.18	362	1	1	Xarelto 15mg	1	0	0
158	7	6	8	1	1	1	0	1	2		0	115	7	1	30	#NULL!	#NULL!	#NULL!	#NULL!	#NULL!	#NULL!	#NULL!	#NULL!	#NULL!	#NULL!	#NULL!	#NULL!		#NULL!	#NULL!	#NULL!
159	6	6	9	1	1	0	0	1	2	0	0	93	3	3	45	1	26.2	3.66	#NULL!	#NULL!	6.6	5.52	0.75	1.52	435	1	0		1	0	0
159	6	6	9	1	1	0	0	1	2	0	0	93	3	3	45	1	25.2	1.13	24.44	17.5	4.22	3	0.84	1.29	401	1	0		1	0	0
159	6	6	9	1	1	0	0	1	2		0	93	3	3	45	#NULL!	#NULL!	#NULL!	#NULL!	#NULL!	#NULL!	#NULL!	#NULL!	#NULL!	#NULL!	#NULL!	#NULL!		#NULL!	#NULL!	#NULL!
160	8	5	5	2	2	0	0	0	2	0	0	62	1	1	40	2	32.5	20	6	30	3.29	1.54	1.6	0.77	407	1	0		1	0	0
160	8	5	5	2	2	0	0	0	2	0	0	62	1	1	40	2	28	#NULL!	3	39	#NULL!	#NULL!	#NULL!	#NULL!	#NULL!	1	0		1	0	0
160	8	5	5	2	2	0	0	0	2		0	62	1	1	40	#NULL!	#NULL!	#NULL!	#NULL!	#NULL!	#NULL!	#NULL!	#NULL!	#NULL!	#NULL!	#NULL!	#NULL!		#NULL!	#NULL!	#NULL!
161	7	6	5	1	1	0	0	0	1	0	1	105	5	1	40	1	25.4	20	9	3	2.71	1.65	0.65	1.1	382	1	0		1	0	0
161	7	6	5	1	1	0	0	0	1	0	1	105	5	1	40	2	25.2	1.14	8	25	2.42	1.16	1.28	0.51	250	1	0		1	0	0
161	7	6	5	1	1	0	0	0	1		1	105	5	1	40	#NULL!	#NULL!	#NULL!	#NULL!	#NULL!	#NULL!	#NULL!	#NULL!	#NULL!	#NULL!	#NULL!	#NULL!		#NULL!	#NULL!	#NULL!
162	8	6	6	1	1	1	0	0	1	0	1	102	4	1	48	1	28.4	12.55	6	29	6.16	4.84	1.06	1.37	470	1	0		1	0	0
162	8	6	6	1	1	1	0	0	1		1	102	4	1	48	#NULL!	#NULL!	#NULL!	#NULL!	#NULL!	#NULL!	#NULL!	#NULL!	#NULL!	#NULL!	#NULL!	#NULL!		#NULL!	#NULL!	#NULL!
162	8	6	6	1	1	1	0	0	1		1	102	4	1	48	#NULL!	#NULL!	#NULL!	#NULL!	#NULL!	#NULL!	#NULL!	#NULL!	#NULL!	#NULL!	#NULL!	#NULL!		#NULL!	#NULL!	#NULL!
163	10	5	8	1	1	1	0	0	2	0	0	102	4	2	50	0	26.9	20	10	14	5.76	4.05	0.86	2.94	810	1	0		1	0	0
163	10	5	8	1	1	1	0	0	2		0	102	4	2	50	#NULL!	#NULL!	#NULL!	#NULL!	#NULL!	#NULL!	#NULL!	#NULL!	#NULL!	#NULL!	#NULL!	#NULL!		#NULL!	#NULL!	#NULL!
163	10	5	8	1	1	1	0	0	2		0	102	4	2	50	#NULL!	#NULL!	#NULL!	#NULL!	#NULL!	#NULL!	#NULL!	#NULL!	#NULL!	#NULL!	#NULL!	#NULL!		#NULL!	#NULL!	#NULL!
164	10	0	7	1	1	0	0	0	2	0	0	#NULL!	#NULL!	2	45	2	24.1	20	#NULL!	#NULL!	4.26	2.46	1.12	2.14	575	1	0		1	0	0
164	10	0	7	1	1	0	0	0	2		0	#NULL!	#NULL!	2	45	#NULL!	#NULL!	#NULL!	#NULL!	#NULL!	#NULL!	#NULL!	#NULL!	#NULL!	#NULL!	#NULL!	#NULL!		#NULL!	#NULL!	#NULL!
164	10	0	7	1	1	0	0	0	2		0	#NULL!	#NULL!	2	45	#NULL!	#NULL!	#NULL!	#NULL!	#NULL!	#NULL!	#NULL!	#NULL!	#NULL!	#NULL!	#NULL!	#NULL!		#NULL!	#NULL!	#NULL!
165	5	0	6	1	1	1	0	0	1	0	1	66	1	3	65	2	25	1.2	13	17	4.31	3.04	1.01	1.31	375	1	0		1	0	0
165	5	0	6	1	1	1	0	0	1	0	1	66	1	3	65	2	24	0.21	12	14	3.66	2.27	1.16	0.99	328	1	0		1	0	0
165	5	0	6	1	1	1	0	0	1		1	66	1	3	65	#NULL!	#NULL!	#NULL!	#NULL!	#NULL!	#NULL!	#NULL!	#NULL!	#NULL!	#NULL!	#NULL!	#NULL!		#NULL!	#NULL!	#NULL!
166	5	1	6	2	2	1	1	1	2	1	0	#NULL!	#NULL!	2	40	0	34.6	#NULL!	#NULL!	#NULL!	#NULL!	#NULL!	#NULL!	#NULL!	#NULL!	1	0		1	0	1	Cymbalta
166	5	1	6	2	2	1	1	1	2	1	0	#NULL!	#NULL!	2	40	0	37.1	#NULL!	0	25	#NULL!	#NULL!	#NULL!	#NULL!	#NULL!	1	0		1	0	1	Cymbalta
166	5	1	6	2	2	1	1	1	2		0	#NULL!	#NULL!	2	40	#NULL!	#NULL!	#NULL!	#NULL!	#NULL!	#NULL!	#NULL!	#NULL!	#NULL!	#NULL!	#NULL!	#NULL!		#NULL!	#NULL!	#NULL!
167	5	10	5	3	3	0	0	1	2	0	0	#NULL!	#NULL!	3	60	1	19.21	20	#NULL!	#NULL!	4.91	2.97	1.61	0.92	1097	1	0		1	1	0
167	5	10	5	3	3	0	0	1	2		0	#NULL!	#NULL!	3	60	#NULL!	#NULL!	#NULL!	#NULL!	#NULL!	#NULL!	#NULL!	#NULL!	#NULL!	#NULL!	#NULL!	#NULL!		#NULL!	#NULL!	#NULL!
167	5	10	5	3	3	0	0	1	2		0	#NULL!	#NULL!	3	60	#NULL!	#NULL!	#NULL!	#NULL!	#NULL!	#NULL!	#NULL!	#NULL!	#NULL!	#NULL!	#NULL!	#NULL!		#NULL!	#NULL!	#NULL!
168	10	4	6	3	3	1	0	0	0	0	0	81	2	1	40	2	27.1	20	15	26	7.4	5.62	1.26	3.88	262	1	0		1	0	0
168	10	4	6	3	3	1	0	0	0	0	0	81	2	1	40	2	27.8	2.24	2	33	4.42	2.38	1.72	0.95	282	1	0		1	0	0
168	10	4	6	3	3	1	0	0	0		0	81	2	1	40	#NULL!	#NULL!	#NULL!	#NULL!	#NULL!	#NULL!	#NULL!	#NULL!	#NULL!	#NULL!	#NULL!	#NULL!		#NULL!	#NULL!	#NULL!
169	8	5	7	1	1	1	0	0	2	2	0	87	2	3	45	0	33.3	18.55	9	15	4.08	2.69	0.68	2.91	513	1	0		1	0	0
169	8	5	7	1	1	1	0	0	2	0	0	87	2	3	45	2	32	#NULL!	3	24	#NULL!	#NULL!	#NULL!	#NULL!	#NULL!	1	0		1	0	0
169	8	5	7	1	1	1	0	0	2		0	87	2	3	45	#NULL!	#NULL!	#NULL!	#NULL!	#NULL!	#NULL!	#NULL!	#NULL!	#NULL!	#NULL!	#NULL!	#NULL!		#NULL!	#NULL!	#NULL!
170	5	0	7	1	1	0	0	0	2	1	0	#NULL!	#NULL!	2	35	2	25.2	20	21	19	4.48	3.2	0.52	2.24	559	1	1	Xarelto	1	0	0
170	5	0	7	1	1	0	0	0	2	0	0	#NULL!	#NULL!	2	35	2	24.82	3.35	22	15	3.7	1.78	0.55	6.23	408	1	1	Xarelto 20mg	1	0	0
170	5	0	7	1	1	0	0	0	2		0	#NULL!	#NULL!	2	35	#NULL!	#NULL!	#NULL!	#NULL!	#NULL!	#NULL!	#NULL!	#NULL!	#NULL!	#NULL!	#NULL!	#NULL!		#NULL!	#NULL!	#NULL!
171	6	5	5	1	1	0	0	0	0	0	0	81	2	3	65	2	25.4	5.37	25	17	6.14	4.61	1.09	2.47	559	1	0		1	0	1	Remeron
171	6	5	5	1	1	0	0	0	0	0	0	81	2	3	65	2	24.05	14.32	4	24	3.71	2.08	1.16	1.28	513	1	0		1	0	0
171	6	5	5	1	1	0	0	0	0		0	81	2	3	65	#NULL!	#NULL!	#NULL!	#NULL!	#NULL!	#NULL!	#NULL!	#NULL!	#NULL!	#NULL!	#NULL!	#NULL!		#NULL!	#NULL!	#NULL!
172	10	8	0	2	2	0	0	1	0	0	0	125	9	2	35	0	29	20	11	17.78	4.26	2.93	1.2	1.08	508	1	1	Marcoumar	1	1	1	Cipralex
172	10	8	0	2	2	0	0	1	0	0	0	125	9	2	35	2	29.02	0.79	15	21	3.63	1.84	1.47	0.83	348	1	1	Marcoumar	1	0	0
172	10	8	0	2	2	0	0	1	0		0	125	9	2	35	#NULL!	#NULL!	#NULL!	#NULL!	#NULL!	#NULL!	#NULL!	#NULL!	#NULL!	#NULL!	#NULL!	#NULL!		#NULL!	#NULL!	#NULL!
173	9	3	5	1	1	0	0	0	0	1	0	70	2	1	45	1	22.4	6.03	11	20	3.58	2.2	1.14	0.81	442	1	0		1	0	0
173	9	3	5	1	1	0	0	0	0	1	0	70	2	1	45	0	22.1	#NULL!	6	29	#NULL!	#NULL!	#NULL!	#NULL!	#NULL!	1	0		1	1	0
173	9	3	5	1	1	0	0	0	0		0	70	2	1	45	#NULL!	#NULL!	#NULL!	#NULL!	#NULL!	#NULL!	#NULL!	#NULL!	#NULL!	#NULL!	#NULL!	#NULL!		#NULL!	#NULL!	#NULL!
174	9	0	5	3	3	0	0	1	0	0	0	107	5	3	35	2	30.9	#NULL!	19	16.67	#NULL!	#NULL!	#NULL!	#NULL!	#NULL!	1	0		0	1	0
174	9	0	5	3	3	0	0	1	0	1	0	107	5	3	35	2	30.6	2.82	11	25	3.78	2	0.86	2.16	323	1	0		1	0	0
174	9	0	5	3	3	0	0	1	0		0	107	5	3	35	#NULL!	#NULL!	#NULL!	#NULL!	#NULL!	#NULL!	#NULL!	#NULL!	#NULL!	#NULL!	#NULL!	#NULL!		#NULL!	#NULL!	#NULL!
175	7	5	5	1	1	1	0	0	0	0	0	111	6	3	40	1	27.5	11.65	9	29	4.51	3.21	0.89	1.77	581	1	0		1	0	0
175	7	5	5	1	1	1	0	0	0	0	0	111	6	3	40	2	25.3	0.93	2	36	4.11	2.67	0.89	1.35	380	0	0		1	0	0
175	7	5	5	1	1	1	0	0	0		0	111	6	3	40	#NULL!	#NULL!	#NULL!	#NULL!	#NULL!	#NULL!	#NULL!	#NULL!	#NULL!	#NULL!	#NULL!	#NULL!		#NULL!	#NULL!	#NULL!
176	5	5	0	1	1	0	0	0	1	0	1	85	2	1	50	1	32.2	4.57	6.67	24	4.28	3	1.15	0.86	556	1	0		1	0	0
176	5	5	0	1	1	0	0	0	1	0	1	85	2	1	50	2	31.2	0.43	11	29	2.77	1.24	1.39	0.49	166	1	0		1	0	0
176	5	5	0	1	1	0	0	0	1		1	85	2	1	50	#NULL!	#NULL!	#NULL!	#NULL!	#NULL!	#NULL!	#NULL!	#NULL!	#NULL!	#NULL!	#NULL!	#NULL!		#NULL!	#NULL!	#NULL!
177	7	9	4	1	1	0	0	1	0	0	0	102	4	1	40	0	24.9	#NULL!	1	32	#NULL!	#NULL!	#NULL!	#NULL!	461	1	0		1	0	1	Lithium
177	7	9	4	1	1	0	0	1	0		0	102	4	1	40	#NULL!	#NULL!	#NULL!	#NULL!	#NULL!	#NULL!	#NULL!	#NULL!	#NULL!	#NULL!	#NULL!	#NULL!		#NULL!	#NULL!	#NULL!
177	7	9	4	1	1	0	0	1	0		0	102	4	1	40	#NULL!	#NULL!	#NULL!	#NULL!	#NULL!	#NULL!	#NULL!	#NULL!	#NULL!	#NULL!	#NULL!	#NULL!		#NULL!	#NULL!	#NULL!
178	8	0	5	1	1	0	0	0	0	0	0	111	6	1	60	0	26.2	0.1	4	26	3.84	1.94	1.78	0.75	513	1	0		1	0	0
178	8	0	5	1	1	0	0	0	0	0	0	111	6	1	60	1	25.9	#NULL!	#NULL!	#NULL!	#NULL!	#NULL!	#NULL!	#NULL!	#NULL!	#NULL!	#NULL!		#NULL!	#NULL!	#NULL!
178	8	0	5	1	1	0	0	0	0		0	111	6	1	60	#NULL!	#NULL!	#NULL!	#NULL!	#NULL!	#NULL!	#NULL!	#NULL!	#NULL!	#NULL!	#NULL!	#NULL!		#NULL!	#NULL!	#NULL!
179	8	1	7	1	1	0	0	1	2	0	0	128	10	3	50	0	28.7	20	13	20	4.19	3.12	0.84	1.24	531	1	0		1	0	0
179	8	1	7	1	1	0	0	1	2	0	0	128	10	3	50	2	28.8	2.5	10	19	3.95	2.59	0.97	1.23	379	1	0		0	0	0
179	8	1	7	1	1	0	0	1	2		0	128	10	3	50	#NULL!	#NULL!	#NULL!	#NULL!	#NULL!	#NULL!	#NULL!	#NULL!	#NULL!	#NULL!	#NULL!	#NULL!		#NULL!	#NULL!	#NULL!
180	5	5	5	1	1	1	0	1	1	1	1	102	4	3	60	2	22.9	8.27	25	10	3.66	2.63	1.23	0.96	560	1	0		1	0	0
180	5	5	5	1	1	1	0	1	1	1	1	102	4	3	60	2	23.1	2.35	6	17	3.18	1.52	1.58	0.5	205	1	0		1	0	0
180	5	5	5	1	1	1	0	1	1		1	102	4	3	60	#NULL!	#NULL!	#NULL!	#NULL!	#NULL!	#NULL!	#NULL!	#NULL!	#NULL!	#NULL!	#NULL!	#NULL!		#NULL!	#NULL!	#NULL!
181	7	5	7	1	1	0	0	1	2	0	0	77	2	1	60	0	25.9	2.47	14	8	3.89	3.05	1.05	0.88	610	1	0		0	0	0
181	7	5	7	1	1	0	0	1	2	0	0	77	2	1	60	2	27	#NULL!	6	29	#NULL!	#NULL!	#NULL!	#NULL!	#NULL!	1	0		1	0	1	Zypralex
181	7	5	7	1	1	0	0	1	2		0	77	2	1	60	#NULL!	#NULL!	#NULL!	#NULL!	#NULL!	#NULL!	#NULL!	#NULL!	#NULL!	#NULL!	#NULL!	#NULL!		#NULL!	#NULL!	#NULL!
182	8	5	3	1	1	#NULL!	#NULL!	#NULL!	0		0	130	11	2	60	#NULL!	29.45	20	15	16.67	3.78	2.6	0.92	0.85	691	1	0		1	0	0
182	8	5	3	1	1	#NULL!	#NULL!	#NULL!	0	0	0	130	11	2	60	0	29.8	1.06	12	16	2.5	1.12	1.04	0.86	585	1	0		1	0	0
182	8	5	3	1	1	#NULL!	#NULL!	#NULL!	0		0	130	11	2	60	#NULL!	#NULL!	#NULL!	#NULL!	#NULL!	#NULL!	#NULL!	#NULL!	#NULL!	#NULL!	#NULL!	#NULL!		#NULL!	#NULL!	#NULL!
183	10	2	9	1	1	0	0	1	2	1	0	128	10	3	45	0	21.3	0.51	#NULL!	#NULL!	4.71	2.97	1.84	0.61	685	1	0		1	0	0
183	10	2	9	1	1	0	0	1	2	1	0	128	10	3	45	2	24.5	#NULL!	15	18	#NULL!	#NULL!	#NULL!	#NULL!	#NULL!	1	0		1	0	0
183	10	2	9	1	1	0	0	1	2		0	128	10	3	45	#NULL!	#NULL!	#NULL!	#NULL!	#NULL!	#NULL!	#NULL!	#NULL!	#NULL!	#NULL!	#NULL!	#NULL!		#NULL!	#NULL!	#NULL!
184	6	5	7	2	2	0	0	1	1	0	1	#NULL!	#NULL!	3	45	1	33.86	#NULL!	#NULL!	#NULL!	#NULL!	#NULL!	#NULL!	#NULL!	#NULL!	1	0		1	0	0
184	6	5	7	2	2	0	0	1	1		1	#NULL!	#NULL!	3	45	#NULL!	#NULL!	#NULL!	#NULL!	#NULL!	#NULL!	#NULL!	#NULL!	#NULL!	#NULL!	#NULL!	#NULL!		#NULL!	#NULL!	#NULL!
184	6	5	7	2	2	0	0	1	1		1	#NULL!	#NULL!	3	45	#NULL!	#NULL!	#NULL!	#NULL!	#NULL!	#NULL!	#NULL!	#NULL!	#NULL!	#NULL!	#NULL!	#NULL!		#NULL!	#NULL!	#NULL!
185	7	8	4	1	1	0	0	0	0	0	0	92	3	1	60	2	34.5	#NULL!	18	5	#NULL!	#NULL!	#NULL!	#NULL!	#NULL!	1	0		1	0	0
185	7	8	4	1	1	0	0	0	0	0	0	92	3	1	60	2	34.7	#NULL!	11	18	#NULL!	#NULL!	#NULL!	#NULL!	#NULL!	1	0		1	0	0
185	7	8	4	1	1	0	0	0	0		0	92	3	1	60	#NULL!	#NULL!	#NULL!	#NULL!	#NULL!	#NULL!	#NULL!	#NULL!	#NULL!	#NULL!	#NULL!	#NULL!		#NULL!	#NULL!	#NULL!
186	7	3	5	1	1	0	0	1	0	1	0	137	13	3	35	0	23.8	2.75	14	25	4.78	3.2	1.39	1.22	519	1	0		1	0	0
186	7	3	5	1	1	0	0	1	0	1	0	137	13	3	35	1	21.4	4.64	4	31	3.11	1.46	1.26	1	410	0	1	Xarelto 15mg	1	0	0
186	7	3	5	1	1	0	0	1	0		0	137	13	3	35	#NULL!	#NULL!	#NULL!	#NULL!	#NULL!	#NULL!	#NULL!	#NULL!	#NULL!	#NULL!	#NULL!	#NULL!		#NULL!	#NULL!	#NULL!
187	8	2.5	5	2	2	0	0	0	2	0	0	#NULL!	#NULL!	3	#NULL!	1	28.7	20	15	15	2.34	0.9	0.98	1.89	524	1	0		1	0	0
187	8	2.5	5	2	2	0	0	0	2	0	0	#NULL!	#NULL!	3	#NULL!	0	29.2	1.89	17	21	3.25	1.61	0.93	2.67	#NULL!	1	0		1	0	0
187	8	2.5	5	2	2	0	0	0	2		0	#NULL!	#NULL!	3	#NULL!	#NULL!	#NULL!	#NULL!	#NULL!	#NULL!	#NULL!	#NULL!	#NULL!	#NULL!	#NULL!	#NULL!	#NULL!		#NULL!	#NULL!	#NULL!
188	7	2	5	1	1	0	0	0	0	2	0	127	10	3	55	2	25.1	#NULL!	#NULL!	#NULL!	#NULL!	#NULL!	#NULL!	#NULL!	#NULL!	1	0		1	0	0
188	7	2	5	1	1	0	0	0	0	2	0	127	10	3	55	2	24.8	#NULL!	6	25	#NULL!	#NULL!	#NULL!	#NULL!	#NULL!	1	0		1	0	0
188	7	2	5	1	1	0	0	0	0		0	127	10	3	55	#NULL!	#NULL!	#NULL!	#NULL!	#NULL!	#NULL!	#NULL!	#NULL!	#NULL!	#NULL!	#NULL!	#NULL!		#NULL!	#NULL!	#NULL!
189	10	5.5	4	2	2	1	0	1	2	0	0	#NULL!	#NULL!	3	40	0	24.7	#NULL!	#NULL!	#NULL!	#NULL!	#NULL!	#NULL!	#NULL!	#NULL!	1	0		1	0	0
189	10	5.5	4	2	2	1	0	1	2	1	0	#NULL!	#NULL!	3	40	0	23.4	#NULL!	#NULL!	#NULL!	#NULL!	#NULL!	#NULL!	#NULL!	#NULL!	1	0		1	0	0
189	10	5.5	4	2	2	1	0	1	2		0	#NULL!	#NULL!	3	40	#NULL!	#NULL!	#NULL!	#NULL!	#NULL!	#NULL!	#NULL!	#NULL!	#NULL!	#NULL!	#NULL!	#NULL!		#NULL!	#NULL!	#NULL!
190	8	8	3	1	1	0	0	0	2	0	0	113	6	2	60	2	25.5	2.13	15	12	4.98	3.74	0.91	1.38	521	1	0		1	0	0
190	8	8	3	1	1	0	0	0	2		0	113	6	2	60	#NULL!	#NULL!	#NULL!	#NULL!	#NULL!	#NULL!	#NULL!	#NULL!	#NULL!	#NULL!	#NULL!	#NULL!		#NULL!	#NULL!	#NULL!
190	8	8	3	1	1	0	0	0	2		0	113	6	2	60	#NULL!	#NULL!	#NULL!	#NULL!	#NULL!	#NULL!	#NULL!	#NULL!	#NULL!	#NULL!	#NULL!	#NULL!		#NULL!	#NULL!	#NULL!
